# Supplementary material for: Nature-based and geo-engineering climate mitigation technologies: Public acceptance and security prospects
Source: iScience. 2025 Mar 27;28(5):112303. doi: 10.1016/j.isci.2025.112303 (PMC12019288; doi:10.1016/j.isci.2025.112303)
Supplement: Data S1. Data on the climate change [file mmc1.xlsx]

## Sheet: Hárok1
ID	Gender	Age	Age category	Education	Region	Size of the Residence	Economic status	Intensity of Internet Use	Reforestation or thickening of afforestation in originally forested areas (reforestation) - Money well spent	Reforestation or thickening of afforestation in originally forested areas (reforestation) - A long-term solution	Reforestation or thickening of afforestation in originally forested areas (reforestation) - Favorable for the environment	Reforestation or thickening of afforestation in originally forested areas (reforestation) - An understandable intention	Reforestation or thickening of afforestation in originally forested areas (reforestation) - Several states can cooperate on this	Reforestation or thickening of afforestation in originally forested areas (reforestation) - It's disgusting	Reforestation or thickening of afforestation in originally forested areas (reforestation) - An opportunity for disinformation	Reforestation or thickening of afforestation in originally forested areas (reforestation) - Dangerous technology	Reforestation or thickening of afforestation in originally forested areas (reforestation)- It can create conflicts between states	Afforestation of new, originally unforested areas (afforestation) - Money well spent	Afforestation of new, originally unforested areas (afforestation) - A long-term solution	Afforestation of new, originally unforested areas (afforestation) - Favorable for the environment	Afforestation of new, originally unforested areas (afforestation) - An understandable intention	Afforestation of new, originally unforested areas (afforestation) - Several states can cooperate on this	Afforestation of new, originally unforested areas (afforestation) - It's disgusting	Afforestation of new, originally unforested areas (afforestation) - An opportunity for disinformation	Afforestation of new, originally unforested areas (afforestation) - Dangerous technology	Afforestation of new, originally unforested areas (afforestation) - It can create conflicts between states	Direct capture of CO2 from the atmosphere and its underground storage - Money well spent	Direct capture of CO2 from the atmosphere and its underground storage - A long-term solution	Direct capture of CO2 from the atmosphere and its underground storage - Favorable for the environment	Direct capture of CO2 from the atmosphere and its underground storage - An understandable intention	Direct capture of CO2 from the atmosphere and its underground storage - Several states can cooperate on this	Direct capture of CO2 from the atmosphere and its underground storage - It's disgusting	Direct capture of CO2 from the atmosphere and its underground storage - An opportunity for disinformation	Direct capture of CO2 from the atmosphere and its underground storage - Dangerous technology	Direct capture of CO2 from the atmosphere and its underground storage - It can create conflicts between states	Generation of energy from biomass with capture and subsequent underground installation of CO2 - Money well spent	Generation of energy from biomass with capture and subsequent underground installation of CO2 - A long-term solution	Generation of energy from biomass with capture and subsequent underground installation of CO2 - Favorable for the environment	Generation of energy from biomass with capture and subsequent underground installation of CO2 - An understandable intention	Generation of energy from biomass with capture and subsequent underground installation of CO2 - Several states can cooperate on this	Generation of energy from biomass with capture and subsequent underground installation of CO2 - It's disgusting	Generation of energy from biomass with capture and subsequent underground installation of CO2 - An opportunity for disinformation	Generation of energy from biomass with capture and subsequent underground installation of CO2 - Dangerous technology	Generation of energy from biomass with capture and subsequent underground installation of CO2 - It can create conflicts between states	Dispersion of sulfate aerosols in the stratosphere - Money well spent	Dispersion of sulfate aerosols in the stratosphere - A long-term solution	Dispersion of sulfate aerosols in the stratosphere - Favorable for the environment	Dispersion of sulfate aerosols in the stratosphere - An understandable intention	Dispersion of sulfate aerosols in the stratosphere - Several states can cooperate on this
12898	1	43	3	3	2	2	1	2	6	6	6	6	-6	-6	-6	6	6	6	6	6	6	-6	-6	-6	6	6	6	6	6	6	-6	-6	-6	6	6	6	6	6	6	-6	-6	-6	6	6	6	6	6	6	-6
12420	1	76	6	3	3	2	4	1	6	6	6	6	6	-6	4	-6	-1	6	6	6	6	6	-6	4	-6	-1	1	6	1	-2	6	-2	4	0	2	4	2	5	-2	6	-6	5	-2	4	-1	6	-4	-4	0
13438	2	64	5	2	2	2	2	1	3	5	5	6	6	-4	-1	-3	0	6	6	6	6	6	-5	0	-3	0	6	6	6	6	6	0	-3	2	0	5	6	4	5	6	0	1	0	5	6	6	6	6	6
13026	1	35	3	2	1	2	1	1	-1	-4	-2	-3	-3	-1	-1	-2	-1	-5	-4	-4	-5	-4	5	-1	-1	-3	2	2	2	2	2	2	2	2	1	0	0	0	0	0	0	0	0	0	0	0	0	0	0
10590	1	58	5	3	2	2	2	1	3	3	3	3	3	-6	0	-6	-4	0	0	0	0	0	0	0	0	0	0	0	0	0	0	0	0	0	0	0	0	0	0	0	0	0	0	0	0	0	0	0	0
13257	1	67	6	2	3	1	6	2	6	6	6	6	6	-6	-4	6	-6	6	6	6	5	5	-6	-5	-6	-6	-2	1	1	-4	1	-6	-4	-1	-6	5	5	4	-1	5	-6	-4	0	-6	-4	-1	-1	-5	5
10860	1	82	6	4	2	2	4	1	6	6	6	6	6	-6	-6	-6	-6	3	6	4	4	6	-6	-6	-6	-6	6	6	6	6	6	-6	-6	-6	-6	6	6	6	6	6	-6	-6	-6	-6	4	2	6	6	6
13384	1	69	6	2	2	2	1	2	6	6	6	4	4	-6	-6	-6	-6	6	6	6	6	6	-6	-6	-6	-6	0	0	0	0	0	-6	-6	-6	-6	6	3	1	1	4	-6	-6	-6	-6	4	5	5	5	5
10892	1	51	4	2	2	2	1	1	5	5	5	5	3	-6	-6	-6	-5	6	6	5	5	4	-6	-6	-6	-5	-2	-2	-4	-4	0	-4	-5	1	1	0	0	0	-3	-2	-5	-6	0	-3	-5	-5	-6	-5	-2
13434	1	50	4	3	3	1	2	2	-6	-6	-4	-6	-6	-6	1	-5	-6	-6	-6	-6	-6	-6	-6	1	-1	1	-6	-6	-6	-6	-6	5	-1	-6	-6	-6	-6	-6	-6	-6	6	6	6	6	-6	-6	-6	1	-6
10396	2	54	4	2	3	2	1	1	6	3	6	3	6	-6	1	5	1	6	5	6	5	5	-6	4	5	3	6	5	0	4	6	0	2	0	0	6	6	6	6	6	0	1	1	1	6	5	6	4	6
13931	1	77	6	4	3	1	4	2	3	2	3	3	3	-4	-4	-4	-4	4	4	5	3	3	-5	-5	6	6	3	4	5	6	6	-5	-5	5	-5	5	6	6	5	5	-6	-5	-5	-5	2	3	4	4	5
11240	2	70	6	4	2	1	4	1	-2	0	2	1	1	-2	0	0	2	-1	2	1	1	1	-3	2	0	1	-1	-2	-2	1	1	0	1	0	2	-2	0	-2	0	2	1	1	2	3	-2	1	0	0	-1
10676	2	79	6	2	3	3	4	1	3	4	4	4	3	-6	-5	-5	-6	3	4	4	4	4	-6	-6	-6	-6	-6	6	-6	0	-4	2	-4	0	0	-1	6	0	-4	-4	-1	-4	-4	-3	-5	6	-5	-5	-5
13090	1	56	5	2	3	1	3	1	0	5	0	0	0	0	-5	-2	-2	0	0	0	0	0	-3	-3	0	-1	-6	-6	-6	-6	-5	-2	-6	-6	-6	-6	-6	-6	-6	-6	-4	-5	-5	-3	-6	-6	-6	-6	-6
10961	1	55	5	4	1	3	1	1	6	2	6	6	5	-6	-6	-6	-4	-5	-4	-1	4	-3	4	3	1	-2	-4	-4	-1	2	-4	5	5	5	-2	-4	-4	-4	1	-3	4	4	4	-2	-4	-4	-1	2	-1
11172	1	68	6	2	2	2	4	1	6	2	6	6	6	-6	-6	0	-1	6	3	6	6	6	-6	-6	2	0	-6	-6	-6	-6	-6	-4	0	0	0	0	0	1	0	0	0	0	0	0	-6	-6	-6	-6	0
11180	1	41	3	2	3	3	1	1	4	4	6	6	6	-6	-6	-6	-6	6	3	6	6	6	-6	-6	-6	-6	3	-1	6	4	6	-6	-6	-6	-3	6	6	3	6	6	-6	-6	-6	-4	-6	-6	-6	-6	6
13200	1	71	6	2	3	2	4	2	0	0	2	2	3	-6	0	5	1	4	4	4	4	2	-6	0	-6	1	-4	-4	-4	-4	1	6	0	6	-2	1	1	0	1	1	0	0	2	1	-6	-6	-6	-6	0
13652	2	59	5	3	2	1	1	2	6	6	6	3	3	-6	5	5	6	4	4	4	4	6	-6	-6	4	-6	2	2	4	6	6	-6	-6	4	-6	-5	-5	-5	-3	1	-6	-6	-4	-6	3	-6	-6	-3	1
13913	1	49	4	3	3	1	3	1	6	6	6	6	6	-6	-6	-6	-6	6	6	6	6	6	-6	-6	-6	-6	6	6	6	6	6	-6	-6	-6	-6	6	6	6	6	6	-6	-6	-6	-6	-6	-6	-6	-6	-6
13208	1	40	3	2	2	1	1	1	6	6	6	0	6	-6	6	-1	-6	6	6	6	0	6	-6	1	-6	-6	2	-6	2	-5	6	-6	6	-1	-6	-6	6	0	-6	6	-6	0	6	-6	-6	-6	-6	-6	6
12434	1	32	2	3	1	3	1	1	6	3	6	6	6	-6	-5	-6	-5	6	3	6	6	6	-6	-5	-6	-5	0	1	3	4	4	-4	3	-4	1	0	1	2	2	3	-3	3	-2	1	-4	-5	-4	4	1
12432	1	78	6	3	3	2	4	1	-3	1	3	3	3	-6	-6	-1	-1	-4	-1	4	4	4	-6	-6	-6	-2	-1	-1	2	2	2	-5	-6	-6	-4	-2	-1	0	0	1	-6	-6	-4	-4	0	1	0	0	2
12614	2	77	6	2	3	3	4	1	5	5	5	5	5	-6	-6	-6	-6	5	5	5	5	5	-6	-6	-6	-6	3	6	3	4	3	-6	4	2	-6	6	6	6	6	6	-6	6	-4	-4	-3	-3	-3	-5	-5
12462	2	56	5	3	2	1	2	1	6	6	6	6	6	-6	-6	-6	-6	0	6	4	2	1	-6	-6	-6	-6	0	-2	2	1	1	0	-2	0	0	0	2	2	-2	5	0	-4	0	-6	0	0	0	0	0
12715	1	50	4	2	3	1	1	1	4	3	3	3	5	-3	0	2	-2	-1	-2	1	-2	1	2	-2	-3	-4	2	5	4	0	4	1	2	-2	-4	2	3	3	1	4	4	3	-1	-3	-1	0	-4	-2	0
13773	2	48	4	2	2	2	1	1	6	6	6	6	6	-6	-5	-6	-6	6	6	6	6	6	-6	-6	-6	-6	-1	-4	-5	-4	0	-1	-3	0	-6	2	3	1	3	-1	-1	-3	-1	0	-2	-3	-1	-1	0
13535	1	60	5	4	3	3	1	3	6	6	6	6	6	-6	1	-6	-1	6	6	6	6	6	-6	0	-6	-4	-6	3	0	0	1	3	3	5	6	-2	-3	-1	-3	2	-1	4	0	-1	3	-1	1	6	3
11315	2	55	5	3	3	1	1	1	6	1	6	6	0	-6	-6	-6	6	-6	-6	-6	-2	-2	6	-5	6	6	-6	-2	-6	-5	0	6	2	6	6	-6	-1	-6	-6	1	6	3	6	6	-6	-6	-6	0	0
12781	2	68	6	2	3	3	4	1	5	4	5	1	5	-3	-2	-5	1	3	4	6	3	5	-4	3	-4	2	3	3	0	1	3	-5	4	2	1	3	4	3	4	4	-5	1	1	-2	-4	-3	-3	1	-1
13062	2	60	5	3	2	1	1	1	0	4	2	0	2	0	0	0	0	0	2	2	0	2	0	0	0	0	0	0	-3	0	-3	0	0	3	3	0	3	3	3	3	0	0	0	0	-4	0	-4	0	4
10146	2	57	5	3	2	2	1	2	3	4	4	3	3	0	-1	0	2	5	5	6	5	5	-6	1	-5	-5	1	0	2	-2	1	-4	-5	0	-5	5	5	5	1	1	-5	3	0	1	-3	-2	-2	-5	-5
11518	1	80	6	2	1	1	4	1	5	4	3	4	3	1	1	0	2	4	4	6	3	2	1	0	1	-1	2	2	3	2	3	1	1	1	2	3	3	3	2	1	0	0	2	1	0	0	2	2	1
13726	1	69	6	3	1	1	4	3	6	3	4	0	6	-5	-6	-6	-3	0	2	5	1	5	-6	-6	4	4	-5	-5	-2	-6	5	0	-5	-6	-5	-5	-5	-3	0	-5	-2	-6	-6	-4	-6	-6	-6	-6	4
10640	2	51	4	2	2	2	1	3	6	6	6	6	6	-6	-6	-6	-6	6	6	6	6	6	-6	-6	-6	-6	3	3	0	0	0	0	-1	-3	-1	4	4	4	2	2	-3	-5	2	-5	0	0	0	0	0
12651	1	70	6	1	3	1	4	1	6	6	6	6	3	-6	0	-6	0	0	0	1	0	0	3	0	2	2	-5	-5	-4	-5	1	1	5	6	5	-5	-5	-3	-2	4	5	1	6	6	-6	-6	-6	-6	0
11340	1	43	3	2	3	2	1	1	6	6	6	6	6	-6	6	-6	-6	6	6	6	6	6	-6	6	6	-6	-6	-6	-6	-6	-6	-6	-6	-6	-6	6	6	6	6	6	-6	-6	6	6	-6	-6	-6	-6	-6
12722	1	67	6	4	3	1	4	3	-3	-1	1	0	3	1	-3	4	3	2	3	3	1	2	-1	-5	2	3	-3	-1	1	0	3	1	6	4	3	-2	2	6	1	3	-3	6	2	3	0	2	3	3	3
10664	2	76	6	3	3	1	4	1	3	1	3	3	3	-6	0	-6	-4	1	1	1	1	1	-6	-6	-6	-6	-1	-4	-1	-1	-6	-1	-1	5	5	0	0	0	-3	-3	-6	-6	0	0	-6	-3	-6	-6	-6
12958	1	48	4	3	1	3	4	2	6	6	6	6	6	-6	-6	-6	-6	6	6	6	6	6	-6	-6	-6	-6	6	6	6	6	6	-6	-6	-6	-6	6	0	0	0	0	0	0	0	0	-6	-6	-6	-6	-6
13633	1	67	6	3	3	2	4	2	6	6	6	6	6	-6	5	-6	-6	3	5	6	6	6	-6	1	-6	-6	6	6	6	6	6	-6	6	-6	-6	6	6	6	6	6	-6	6	-6	-6	5	5	5	6	6
12654	1	52	4	2	2	2	1	2	5	5	4	4	4	-6	5	-5	-5	4	3	3	3	3	-5	-5	-5	-5	-3	-4	-5	-4	-1	3	4	4	0	-4	-4	-4	-2	0	-3	3	3	-1	-6	-6	-6	-6	0
12846	2	65	6	1	3	2	4	1	6	6	3	3	3	-6	-3	0	-1	6	4	4	3	3	-6	0	0	2	-6	-6	-6	-6	-5	6	6	6	6	-6	-6	-4	-6	-5	6	6	6	3	-6	-6	-6	-6	-6
13127	1	36	3	4	3	2	3	1	4	4	6	6	2	-6	-6	-6	-6	0	0	0	3	2	-4	-6	0	-4	3	2	1	5	3	-3	0	-2	-5	0	1	0	3	2	-1	-1	-2	-3	-3	0	-4	4	4
13380	1	43	3	1	2	2	2	1	6	5	6	6	6	-6	-6	-6	-6	6	6	4	5	6	-5	-3	-6	-6	0	1	0	-1	-2	0	2	0	-3	4	5	6	5	4	-2	-1	-5	-6	0	-1	-1	1	-2
11092	1	60	5	3	2	1	1	1	1	2	1	1	1	2	0	0	0	0	0	-1	1	1	-1	0	-2	-2	1	2	0	1	1	1	1	2	1	-2	-1	0	-1	0	0	0	1	1	0	0	1	-3	1
13463	1	43	3	4	3	2	1	1	6	6	6	6	6	-6	5	-6	0	0	6	6	6	6	-6	4	-6	0	-1	-3	-6	-1	6	0	6	2	0	0	2	2	0	6	0	6	0	0	-3	-6	-6	6	6
10555	1	40	3	3	3	3	1	1	4	4	5	5	5	-6	0	-6	-2	6	6	6	4	5	-5	0	-6	0	-3	-4	-5	-2	-4	5	0	4	4	-2	-2	-3	-2	-1	-3	2	2	3	-2	-3	-4	0	2
13697	1	39	3	3	3	1	1	1	3	2	3	3	4	-4	-3	-3	-4	2	2	2	2	3	-2	-1	-1	-4	-1	-1	-1	-1	-1	-1	0	0	0	1	1	1	1	1	1	1	1	-1	0	0	0	0	0
12537	1	68	6	2	3	2	4	1	4	3	4	4	4	-5	-3	-2	0	4	3	4	3	1	-4	-3	0	0	1	0	2	1	1	-4	-3	0	0	3	3	3	4	1	-4	-2	-2	-1	-1	-2	-2	-1	1
12927	1	48	4	4	2	2	1	1	2	3	4	2	4	-6	-3	-6	0	2	3	3	1	3	-4	-4	-4	-4	-1	-4	-3	0	-1	-2	0	1	4	-5	-5	-5	-5	-4	-6	-4	0	-5	-6	-6	-6	-6	0
10386	1	57	5	2	2	2	1	1	6	6	6	6	6	-6	-6	-6	0	6	6	6	6	6	-6	-6	-6	0	0	0	-6	-6	0	6	-6	6	0	-6	-6	-6	0	0	6	0	0	0	-6	-6	-6	0	0
13960	2	55	5	3	3	1	1	1	6	6	6	6	6	-6	-6	6	-6	6	6	6	6	6	-6	-6	-6	6	6	6	6	6	6	-6	-6	-6	-6	6	6	6	6	6	-6	-6	-6	-6	6	6	6	6	6
10105	1	49	4	2	2	2	1	1	-5	0	0	4	3	0	2	-1	-2	5	2	1	3	4	0	2	-1	1	-1	0	0	3	3	-1	1	-1	0	4	4	5	5	5	1	6	0	3	-1	-2	-2	1	1
11187	1	45	4	2	3	3	1	1	5	5	6	6	6	-6	0	-6	-3	3	3	3	2	4	-5	3	-5	-5	0	0	0	-2	0	0	4	0	1	0	0	1	0	1	0	4	0	1	-3	-5	-5	-6	1
10622	1	38	3	3	3	2	1	1	3	4	5	6	6	-6	-6	-6	-6	1	4	6	6	6	-5	-4	-5	-6	0	0	-2	-2	0	-4	-6	-3	0	0	0	0	-2	0	-2	-4	-2	0	0	0	0	0	0
11286	2	60	5	1	3	1	1	2	-6	0	-6	-2	0	-5	1	1	3	0	0	3	-4	-1	4	-6	1	0	-1	-1	-6	-6	-1	-5	-5	-1	2	-1	5	5	4	0	-5	0	0	3	-6	4	0	0	0
10031	2	78	6	3	2	1	4	1	4	4	4	4	4	-4	-2	3	-2	4	4	4	5	5	5	-5	-5	-5	0	4	3	1	5	-5	-2	-5	-2	0	4	3	3	4	-3	-2	-4	-1	-3	-3	-3	-3	-4
10172	2	61	5	1	3	2	4	1	2	3	4	0	5	5	0	2	3	0	1	2	4	5	-3	-4	-3	4	-3	-3	-2	2	-3	5	0	0	1	-1	0	0	1	1	1	1	1	1	-2	-2	-2	-2	-2
10269	2	73	6	3	2	2	6	3	5	5	6	6	6	0	0	0	0	4	5	4	5	4	0	0	0	-3	0	0	0	0	0	0	0	0	0	2	2	2	2	0	0	0	0	0	0	0	0	0	0
10496	1	52	4	4	2	2	1	1	5	6	6	6	6	-6	-6	-6	-3	3	3	3	4	4	-6	-5	-6	-2	0	0	0	-1	0	1	3	0	2	2	2	3	5	5	-4	0	0	2	-3	-6	-4	-4	-1
10575	1	80	6	4	2	2	6	2	6	6	6	3	3	-3	-3	-3	-3	3	3	3	3	2	0	0	0	-6	0	0	0	0	0	0	0	0	0	-2	-2	-2	-2	-2	-2	-2	-2	-2	-3	-3	-3	-3	-3
10634	2	71	6	2	2	1	4	1	6	6	2	5	5	-6	5	-4	5	6	6	6	6	4	-6	6	-6	-6	4	6	6	6	5	-6	6	-6	-6	4	6	5	5	-4	-4	5	-6	-5	2	6	3	3	3
10642	2	36	3	2	2	1	6	1	-1	1	0	2	1	1	1	-1	1	0	0	0	0	1	0	1	1	0	1	1	1	1	1	1	1	1	0	0	1	0	1	1	1	1	1	1	1	1	1	1	0
10880	1	48	4	2	2	1	1	1	1	-1	1	-1	-1	1	0	0	0	-1	2	-4	1	-1	-1	-1	2	0	-2	-1	1	-1	0	-3	-4	-2	-2	0	-1	-3	-3	-3	-6	-2	1	-1	-1	2	-1	2	-2
11067	1	68	6	3	3	3	6	3	3	4	4	4	4	-4	-6	-6	-5	4	4	4	4	4	-6	-6	-6	-6	-2	1	4	1	1	-6	-6	-6	-6	1	1	5	5	3	-6	-6	-3	-3	-2	-2	1	1	1
11173	1	79	6	4	2	2	4	2	6	6	6	6	6	-6	6	-6	1	6	6	6	6	6	-6	6	-6	1	6	6	6	6	6	-6	6	-6	1	6	6	6	6	6	-6	6	6	0	0	0	0	0	0
11200	1	31	2	4	3	3	1	1	5	4	5	3	1	-5	-5	-5	-4	1	1	2	0	0	-1	-3	-4	-4	2	1	0	2	4	-1	2	0	-1	3	3	2	3	3	1	4	0	2	0	-1	-1	-2	3
11332	2	50	4	2	3	2	1	1	6	6	6	6	6	-6	-6	-6	-6	6	1	0	1	-1	-6	-5	-5	-5	-1	-2	0	-2	-1	-6	-5	-5	-5	1	0	1	-1	-3	-6	-5	-6	-5	-1	-2	-1	-1	-3
11439	2	57	5	3	1	3	1	2	-5	-4	-4	-3	-4	-4	-3	-4	-4	-5	-4	-4	-5	-4	-4	-4	-4	-6	-1	-2	-2	-1	-2	-2	-2	-2	-1	-5	-4	-4	-4	-4	-4	-6	-4	-3	0	0	-1	-1	-1
11464	2	72	6	4	1	2	4	2	5	5	5	5	5	-6	-6	-6	-6	6	6	6	6	6	-6	-6	-6	-6	4	6	6	4	6	6	1	1	4	6	6	6	6	0	-6	-6	-6	-6	0	0	-4	4	4
11540	1	72	6	2	3	2	4	2	0	0	0	0	-4	-4	-4	-4	5	1	0	0	-1	5	5	4	0	0	5	5	5	3	3	4	2	2	6	5	5	5	0	-2	-1	-2	-1	6	-4	4	4	4	0
11600	1	58	5	2	2	3	1	2	0	-1	1	0	0	1	1	-1	0	4	3	0	2	0	-2	2	0	1	-2	0	2	0	0	1	-1	1	1	0	3	0	-3	0	0	2	2	0	1	-1	2	0	1
11707	2	59	5	3	2	1	2	1	5	5	5	5	5	-6	-6	-6	-6	5	5	5	5	5	-6	-6	-6	-6	1	0	0	-6	-4	2	4	2	4	-1	-2	1	-2	-1	-1	5	-1	-1	-5	-5	-5	-6	5
12058	2	20	1	3	3	1	5	1	2	5	4	5	5	3	2	1	-2	2	2	2	2	2	1	0	4	-5	-1	0	1	2	-2	-2	2	2	0	2	0	-1	1	1	-1	1	1	-1	-1	-1	-1	-1	0
12122	1	59	5	3	1	1	2	2	-6	-1	-3	-3	-6	6	0	0	-6	6	6	6	6	3	-6	-3	-3	-6	-3	-3	-3	-3	-3	-2	-1	-4	-6	5	5	5	5	3	-6	-3	-5	-6	-2	-2	-1	-2	-3
12156	2	49	4	2	3	1	1	1	4	5	5	5	5	-5	-1	-5	-4	4	4	4	4	4	-4	-4	-6	-4	1	1	0	1	-1	1	0	-2	-1	4	4	4	4	4	-2	-3	-3	-3	3	2	2	2	2
12209	1	66	6	2	3	1	4	1	4	6	4	4	6	-6	-1	-6	-6	6	6	6	6	6	-6	-6	6	-6	2	6	6	6	6	-6	-6	-6	-6	3	6	3	4	5	-6	-6	-5	-6	-5	6	-3	0	5
12236	1	67	6	3	2	2	2	1	6	6	6	4	6	-6	-6	-6	0	6	6	6	4	4	-6	-6	-6	0	4	0	4	0	0	0	-5	0	0	4	4	0	0	0	-6	-5	0	0	-6	-6	-6	0	-6
12288	2	62	5	3	3	2	6	2	4	4	3	5	4	0	3	-3	-3	5	5	5	4	4	-4	-1	-3	2	-3	-4	-5	-5	3	0	1	0	2	6	5	2	1	3	3	-3	0	-1	-5	-5	0	0	-2
12355	1	37	3	4	3	3	1	1	6	0	0	2	2	-3	-3	0	2	4	1	-1	2	0	-5	-3	-4	-3	-5	-5	-5	-2	-2	3	4	4	2	-3	-3	-4	-4	-2	1	3	3	1	-6	-6	-6	-3	-3
12500	1	65	6	2	3	1	4	2	5	4	3	4	4	-4	-4	1	0	5	5	5	5	5	-3	-3	-3	-3	2	2	4	3	5	-3	-3	3	-4	1	1	1	1	3	-3	-3	-3	-3	-3	-3	-3	-3	0
12524	2	61	5	1	1	2	4	1	-1	-1	4	0	1	-2	1	1	-2	1	0	3	-2	4	1	1	-2	3	2	-2	2	2	-3	4	0	1	4	2	-1	2	1	-2	2	0	3	0	1	-2	1	1	-2
12642	1	78	6	2	2	2	4	2	4	4	5	1	4	-3	4	5	-3	5	3	5	0	5	-2	1	4	2	5	3	5	1	1	3	0	2	4	1	2	3	3	0	2	1	3	1	2	3	3	3	4
12670	1	35	3	3	2	2	1	1	-3	-3	-1	-2	1	-1	-2	-1	-1	-3	2	0	-2	1	1	-2	-1	-1	-2	-1	0	-2	-2	-1	-3	-2	-1	-2	4	3	1	2	-2	0	2	2	-2	4	2	-2	-4
12795	1	80	6	4	3	1	4	1	3	1	3	3	0	3	-2	-3	0	2	2	-1	6	-4	-1	1	1	-2	-4	-1	2	-3	1	4	4	2	-2	-4	-2	1	-2	0	-3	2	-3	1	-6	-6	-1	-6	-1
12991	2	75	6	2	3	2	4	2	-4	-4	-6	-6	-6	6	-3	-6	6	6	6	6	6	6	-6	-5	-5	-6	-5	-3	-6	-6	-6	6	6	-5	-6	-6	-3	-6	-6	-6	6	-2	-6	-6	-5	-1	-5	-4	-6
13007	2	47	4	3	2	3	1	1	6	6	6	6	6	-6	-3	-5	-4	6	6	6	6	6	-5	-4	-6	-3	0	0	0	0	0	0	0	0	0	0	0	0	0	0	0	0	0	0	0	0	0	0	0
13049	2	71	6	3	3	1	4	1	4	1	5	0	6	0	1	0	-1	6	5	5	5	5	3	4	5	5	6	5	5	3	5	4	4	2	3	5	5	5	4	5	4	3	3	2	5	4	4	4	3
13149	1	55	5	2	1	3	1	2	0	0	2	2	2	0	0	0	0	1	1	1	1	1	2	1	1	1	1	1	1	1	2	1	1	1	1	2	2	2	2	2	1	1	1	1	3	3	3	3	3
13465	1	77	6	4	3	3	4	2	1	2	2	2	2	-5	0	0	0	2	3	3	3	3	-6	0	3	1	0	0	1	1	1	0	0	0	0	0	0	0	0	0	0	0	0	0	-3	-3	-6	-2	4
13597	1	37	3	3	1	1	1	1	2	1	0	1	0	-6	-1	0	0	0	0	0	0	1	-6	-1	-6	0	-3	-3	-6	-1	-1	-6	-1	1	2	-1	0	-1	0	0	-6	0	0	0	-6	0	-6	0	-1
13899	2	53	4	2	1	2	4	1	3	4	4	5	4	-2	3	2	0	3	2	2	3	3	-1	3	2	-1	2	0	0	1	4	0	3	2	0	3	3	3	4	4	0	4	1	0	5	3	5	5	5
12130	1	61	5	3	2	2	2	1	5	5	5	5	2	-5	-4	0	3	4	4	4	4	4	-5	-5	-5	-5	-3	-3	-3	-4	-4	-2	-2	-2	-2	3	3	3	3	3	-5	-5	-5	-5	-5	-5	-5	-5	-5
11684	1	74	6	4	1	3	4	2	2	2	3	3	4	-6	-5	-6	-5	-2	-2	0	0	0	-6	0	2	0	0	0	0	2	0	0	2	2	0	0	0	0	2	0	0	2	-1	-1	0	2	2	2	3
10130	1	35	3	4	3	1	1	1	3	3	6	6	6	-6	-6	-6	-6	5	5	5	5	5	-5	-5	-6	-6	-1	-1	-1	-1	-1	-1	-1	-1	-1	-1	-1	-1	-1	-1	-1	-1	-1	-1	-6	-6	-6	-6	-6
12893	1	76	6	4	2	2	2	2	0	1	1	1	2	0	0	0	0	2	2	2	2	2	-3	-3	-3	-5	-3	-3	-3	-3	-3	-3	-3	-3	-3	1	1	1	1	2	-4	-5	-4	-4	-4	-4	-4	-4	-4
10202	1	43	3	3	3	1	1	1	6	6	6	6	6	-6	-3	-6	-6	5	5	5	4	4	-6	-3	-6	-4	-2	0	-1	-3	4	-4	-2	-1	-1	-1	-3	-2	-2	4	-2	0	0	-2	-4	-3	-4	-3	3
11020	1	62	5	3	2	2	1	3	4	4	4	4	-4	-4	-4	-4	-4	0	0	4	-3	-3	-1	-4	-1	-4	4	4	4	4	4	-5	-5	4	-5	4	4	4	4	0	-5	-5	-5	-5	0	0	0	0	-4
13882	2	60	5	3	2	2	3	1	6	6	6	6	6	-6	-6	-6	-6	6	6	6	6	6	-6	-6	-6	-6	-6	-6	-6	-6	-6	0	6	6	6	0	0	0	0	0	0	0	0	0	-6	-6	-6	-6	-6
10018	2	67	6	2	2	2	4	1	6	6	6	6	6	-6	-6	-6	-6	6	-6	6	6	6	-6	-6	-6	-6	6	-2	6	6	6	-6	-6	-6	-6	6	4	6	6	6	-6	-6	-6	-6	5	5	-1	-1	6
13856	1	46	4	2	3	1	1	1	4	-1	4	4	0	-3	-6	-5	-5	-3	-4	-4	-5	-5	1	-6	-6	-6	-6	-6	-6	-6	-6	5	-6	-6	-6	-6	-6	-6	-6	-6	5	-6	-6	-6	-6	-6	-6	-6	-6
11672	2	49	4	2	2	2	1	3	4	5	6	5	1	3	1	2	1	0	5	5	4	5	4	5	4	6	5	3	4	5	2	4	5	3	5	5	3	2	3	4	5	2	3	5	4	3	4	3	4
11111	1	54	4	4	3	3	2	1	4	3	3	4	4	0	0	0	0	0	0	0	0	0	0	0	0	0	0	0	0	0	0	0	0	0	0	0	0	0	0	0	0	0	0	0	0	0	0	0	0
13566	2	71	6	2	1	3	4	2	6	5	6	5	6	-6	0	-5	-6	6	6	6	5	5	-5	-5	1	-1	1	1	-4	1	-2	-1	4	1	4	4	4	4	3	6	-4	2	-6	0	0	1	0	4	4
11872	1	32	2	3	3	2	1	1	4	4	4	4	4	-6	-6	-6	-5	6	6	6	6	6	-6	-6	-6	-5	4	-1	-2	2	-2	-2	2	2	3	3	-1	1	3	3	-3	-6	-3	-6	3	-1	2	3	4
13262	1	57	5	3	3	2	2	1	6	5	6	6	6	-6	-4	-6	-6	6	5	6	6	6	-6	-6	-6	-6	6	5	5	4	6	-6	5	-6	-6	6	6	6	6	6	-6	2	-6	-6	6	4	6	6	6
10237	1	84	6	4	3	2	4	1	5	5	5	5	5	5	5	3	5	5	5	5	5	5	5	5	5	5	-3	-6	-3	-3	5	-3	5	5	5	-4	-3	-2	-2	4	-2	-6	-2	5	-5	-5	-4	-5	5
10952	1	58	5	4	3	2	2	1	5	4	6	6	6	-6	4	-6	-6	5	5	5	5	5	-6	0	-6	-6	2	4	6	4	6	-6	2	-4	-4	6	6	6	6	4	-6	0	-6	-6	0	-3	0	-3	3
10454	1	76	6	3	1	3	4	3	4	4	6	5	6	-6	1	-6	-3	4	4	6	4	0	-6	2	-6	-4	-6	-6	3	-6	-2	-4	-2	1	-4	2	6	2	-2	0	0	0	-5	-6	-6	-2	-2	-6	-6
10752	1	76	6	4	1	3	4	2	2	4	4	4	4	-6	-6	-6	-6	2	1	2	0	0	-6	-6	-6	-6	2	1	2	1	3	-6	-6	-6	-2	-3	-3	0	-2	0	-4	-6	-3	-5	-4	-4	-4	-4	-4
13522	2	52	4	2	2	2	2	3	5	5	6	4	6	-6	-5	-1	0	6	6	6	3	4	-2	-1	1	0	3	3	4	4	1	2	-2	-1	-4	0	2	4	2	0	-5	-4	-1	-1	-4	-3	0	-2	-1
10577	1	47	4	3	3	3	6	1	0	4	3	2	0	-4	-3	-5	0	1	5	4	5	0	-4	-4	-5	0	0	4	4	1	3	5	3	1	0	-4	4	1	0	2	2	4	4	2	-5	-4	-4	-3	1
12911	2	45	4	2	2	1	6	1	0	2	1	-1	2	2	0	2	2	1	-1	1	0	1	2	-3	1	1	3	3	2	-1	2	4	1	3	1	-2	-2	-2	-2	-2	-2	-2	-3	-2	1	0	1	-2	1
10975	1	61	5	2	3	1	1	2	4	3	5	4	5	-4	6	-5	-5	6	6	6	6	5	5	5	-6	-6	-4	-4	0	0	2	2	4	4	0	6	3	6	6	5	-6	0	-2	0	-5	-6	-4	0	2
11993	2	79	6	4	1	3	4	2	6	6	6	6	2	0	0	-6	1	6	6	6	6	1	0	0	-4	3	2	2	2	2	0	0	0	0	0	2	2	2	2	0	0	0	0	0	0	0	0	0	0
10598	1	48	4	3	3	3	1	1	5	5	4	3	-1	0	-2	0	-1	4	2	2	2	2	2	2	2	2	-1	0	0	-1	-1	-2	-1	-1	0	0	0	0	0	0	0	1	2	-2	0	1	1	1	1
10838	1	24	1	4	3	1	5	1	6	6	4	4	4	-6	-4	-6	-6	4	4	4	6	6	-6	-5	-5	-6	-2	-3	-4	-4	2	0	5	-1	-2	6	4	4	4	6	-5	4	-5	-5	2	-1	4	2	6
12496	1	60	5	2	2	1	6	2	6	6	6	6	1	-6	-6	1	1	-4	-4	-2	-1	-1	-6	6	0	0	0	0	0	0	0	6	6	6	0	3	3	3	3	3	6	6	6	6	-6	-6	-6	6	6
13109	1	77	6	4	2	2	4	1	4	4	4	4	4	-4	-3	-4	-2	2	4	4	4	2	-4	-4	-5	-1	2	2	3	3	3	-4	-3	-2	1	1	-3	2	2	1	-5	0	-4	0	-2	-2	-2	-4	-1
11960	1	62	5	3	3	2	1	2	3	0	-1	-1	-3	2	3	1	5	-1	-2	-4	-2	-3	2	1	1	0	-1	-2	-1	-2	-2	-2	0	-1	-2	2	1	2	3	2	3	1	4	4	2	2	2	4	1
11999	2	51	4	2	1	1	3	2	6	6	6	6	6	-6	-6	-6	-6	0	6	6	6	6	-6	-6	0	-6	-6	-6	-6	-6	4	6	1	6	6	-6	-6	-6	-6	6	-6	0	-5	0	-6	-6	-6	-6	6
10101	1	59	5	3	3	2	1	2	-4	-3	-4	-4	-4	4	0	4	2	-2	-3	-2	-3	-1	2	0	2	-2	-1	-1	0	0	-1	0	0	-1	-1	-2	-2	-1	1	0	1	0	1	0	0	1	0	-1	2
12824	2	76	6	3	3	2	4	2	4	6	6	3	5	-2	0	-2	0	1	1	1	0	1	0	0	-1	-1	1	1	2	2	3	1	-1	0	0	1	1	0	0	0	0	0	-1	-1	-6	-6	-6	-2	-1
10096	1	40	3	4	3	3	1	2	6	6	6	6	6	-6	-4	-6	-6	-3	-3	-3	-3	0	1	-1	-2	1	-6	-3	-6	-4	0	3	5	5	-2	-6	-4	-6	-6	-2	5	5	5	3	-6	-6	-6	-4	1
11605	1	37	3	3	2	2	1	2	2	2	2	2	2	-3	0	-4	-3	-1	1	1	1	1	0	2	2	-1	-2	1	0	-2	0	0	3	1	0	-2	1	1	0	1	0	3	1	0	-2	-2	-2	-3	-1
11934	1	50	4	4	3	1	2	1	4	5	4	5	3	-6	-6	-6	-6	4	5	4	4	3	-6	-6	-6	-6	-1	0	-5	0	0	-1	-6	0	2	-6	0	0	0	1	6	0	0	3	-6	-6	-6	-6	-6
11940	1	68	6	4	3	3	4	1	6	5	6	6	2	-4	1	-6	0	3	3	3	3	-2	3	0	0	0	3	3	3	3	3	-2	3	-2	-2	5	5	5	5	3	-6	1	-3	-3	3	4	5	5	1
12865	1	77	6	3	3	1	4	1	6	0	6	0	6	-6	6	6	3	6	6	2	6	6	-6	3	-6	-6	-4	-4	4	1	6	-6	6	-6	-6	4	6	6	3	6	-6	4	-6	-6	-6	-6	-6	2	-4
13506	1	70	6	3	3	1	6	2	6	6	6	6	3	-6	-6	-6	2	5	6	6	6	4	-6	-6	-6	3	-5	-6	4	-4	4	6	4	2	4	-4	-4	4	-4	5	0	5	0	5	-6	-6	0	-6	5
10439	2	52	4	2	1	1	1	1	-6	-6	-6	-6	-6	-6	-1	-6	-6	-6	-6	-6	-6	-6	6	-4	0	5	-6	-6	-6	-6	-6	-1	1	-6	-6	-6	-6	-6	-6	-6	5	2	-6	-6	-6	-6	-6	-6	-6
11276	2	66	6	3	3	3	4	3	6	6	6	6	6	-6	-6	-6	-6	3	3	0	2	2	-2	-2	1	-3	-4	-1	-4	-1	2	0	3	2	0	-3	-2	-2	-2	1	0	2	1	1	-6	-6	-6	-4	-4
13730	2	44	3	4	2	2	6	1	4	4	6	6	6	-6	-6	-6	-6	2	4	4	4	4	-6	-6	-6	-4	0	0	0	1	1	-2	6	0	2	0	0	0	1	1	-6	2	0	0	1	1	1	2	5
10663	2	74	6	2	3	1	4	2	6	6	6	6	6	-6	-6	-6	-6	6	6	6	6	6	-6	-6	-6	-6	0	0	0	0	4	0	-6	0	-3	0	0	0	0	0	0	0	0	0	0	0	0	0	0
10684	1	70	6	3	2	1	4	2	5	5	5	5	5	-6	-6	-6	-6	0	0	0	0	0	-6	-6	-6	-6	0	0	0	0	0	0	-6	-6	-6	4	4	4	4	0	0	-6	0	0	-6	-6	-6	-6	-6
13153	1	74	6	3	2	1	4	3	5	4	5	3	6	-6	-4	-6	-6	6	4	5	4	5	-6	-6	-6	-6	4	4	4	4	5	-6	-5	-5	-5	6	6	6	6	5	-6	-5	-5	-3	-3	-3	-1	-5	-3
11515	2	56	5	4	3	2	2	2	3	3	3	2	0	0	0	0	0	0	0	0	0	0	-1	0	0	-1	-6	-6	-6	-6	-6	6	6	6	6	-6	-6	-6	-6	6	6	6	6	6	-6	-6	-6	-6	-6
13811	2	54	4	3	3	3	1	2	1	6	6	6	5	-6	4	4	4	1	2	-1	-1	1	-4	6	5	5	1	-1	0	-3	-2	5	5	5	5	-4	-2	-3	-3	0	5	5	5	6	-6	-4	-6	-6	0
12938	1	43	3	4	3	1	1	1	6	6	6	6	6	-6	-6	-6	-6	6	6	6	0	2	-6	-6	-6	-6	0	0	0	0	0	0	4	0	0	0	0	0	0	0	0	6	0	0	0	0	0	0	0
13813	1	50	4	4	3	1	2	1	6	6	6	6	6	-6	0	-6	0	6	6	6	6	6	-6	-4	-6	0	0	0	0	2	4	-2	6	0	2	0	0	2	2	5	-5	-6	0	4	0	0	0	-2	4
11137	1	65	6	2	3	1	4	1	6	6	6	6	6	-6	6	-6	0	6	6	6	6	5	-6	6	-3	-1	4	4	4	4	5	-5	6	5	4	6	6	6	6	6	-6	4	3	0	6	5	6	5	6
13759	1	45	4	2	2	1	1	1	5	5	5	5	3	-6	0	-4	0	0	5	6	6	0	-6	0	-5	0	-3	-3	-5	-3	3	0	0	0	1	3	4	3	-1	2	-4	0	-3	-3	-5	-5	-4	-4	3
12216	2	66	6	3	3	2	4	3	-4	1	2	-3	-2	6	-5	6	6	6	5	6	6	-4	-4	-6	-6	-6	-4	5	-5	-2	0	-1	-6	-5	-5	-5	6	-5	-5	-5	-6	-5	-1	-4	-6	6	-6	-6	-6
12665	1	53	4	1	2	1	1	1	5	5	5	-2	-3	-6	-5	-5	-6	3	2	5	0	-1	-4	-6	-5	-6	-1	-2	1	-1	0	-3	-3	0	-2	-4	1	2	3	3	-4	-4	-2	-2	0	0	3	0	2
12744	2	53	4	3	2	1	1	2	3	3	4	4	3	-2	-1	2	1	4	4	4	4	4	-5	0	0	0	1	1	1	1	1	-2	-2	-2	-2	5	5	5	5	5	-4	-1	-1	-1	1	1	1	-1	-1
12310	2	64	5	3	3	3	6	1	6	6	6	6	4	-6	-5	-6	-6	6	6	6	6	4	-6	-4	-6	-6	3	3	3	-3	4	4	5	0	0	6	6	6	6	6	-6	3	-4	-3	4	1	1	0	2
11055	2	33	2	4	3	2	6	1	6	6	6	6	6	-6	-6	-6	-6	5	6	6	6	-6	-6	-4	-6	-6	3	0	-1	-1	6	1	6	1	0	4	4	4	4	6	-6	-2	-5	-5	-1	-1	0	-2	6
11141	2	49	4	2	3	2	1	1	6	6	6	6	6	-6	-6	-6	-6	6	6	6	6	6	-6	-6	-6	-6	6	6	6	6	6	-6	-6	-6	-6	6	6	6	6	6	-6	-6	-6	-6	0	0	-6	-6	0
10940	2	66	6	3	2	2	4	2	6	6	5	5	5	-6	-6	-6	-6	6	6	6	6	5	-6	-6	-6	-6	5	5	4	5	6	-6	-6	-3	-3	6	6	6	6	5	-6	-6	-6	0	6	6	6	5	6
10823	1	48	4	4	1	3	2	1	3	6	6	6	6	-6	4	-6	-6	0	6	3	2	6	-6	5	2	-6	3	3	0	0	1	0	5	0	5	0	3	3	2	3	0	3	0	0	0	-2	-2	3	3
10235	2	51	4	3	2	2	1	1	-4	-2	-6	-5	-4	3	0	6	5	-6	-6	-6	-6	-6	4	5	5	4	1	3	3	0	-2	3	0	-4	-2	-5	-5	-5	-5	-5	3	2	5	1	-1	-1	3	3	1
10049	2	34	2	4	1	1	1	1	6	6	5	5	5	-5	-4	-6	-5	2	3	6	4	5	-6	-4	-6	-5	2	0	0	0	3	-2	2	2	3	1	-1	1	-2	3	-2	0	1	-1	-1	-1	-2	-2	-1
12429	1	72	6	3	3	1	4	2	6	6	6	6	0	-6	-6	-6	-6	6	6	6	6	0	-6	-6	-6	-6	0	-2	0	2	2	6	0	0	1	3	3	3	3	3	0	0	0	0	0	0	0	0	0
11077	1	50	4	4	3	1	3	2	0	-3	4	-1	0	0	0	0	0	0	-2	0	0	0	0	0	0	0	-3	-4	-3	-4	-3	0	0	0	0	-4	-4	-2	-3	-1	0	0	0	0	-6	-6	-6	-6	-6
12170	2	27	2	2	2	2	6	1	5	3	6	3	2	-6	-6	-6	-6	4	4	4	4	4	-6	-6	-6	-6	-6	-6	-6	-6	-6	-6	-6	-6	-6	1	1	1	1	1	-5	-5	-5	-5	0	0	0	0	0
12362	1	59	5	4	2	2	3	1	6	6	6	6	6	-6	0	-6	-3	3	3	6	0	3	-6	-3	-6	-3	0	0	6	6	6	-4	-6	-4	3	3	3	3	6	6	-4	-4	-4	0	-5	-5	-3	6	6
12465	2	81	6	1	3	1	4	1	6	4	6	6	6	6	5	5	5	6	6	6	6	6	-6	-6	-6	4	6	6	6	6	6	-6	-6	-6	6	-6	6	6	-6	-6	-6	-6	-6	4	-6	-6	-6	-6	-6
13178	2	43	3	4	3	1	1	1	5	3	6	6	5	-6	-6	-6	-6	2	4	2	1	5	1	-4	-2	-4	2	3	1	-1	2	-2	4	3	5	2	4	5	2	4	3	4	2	5	1	0	3	-1	1
11582	1	48	4	2	1	3	1	1	-4	0	-2	-4	-3	0	1	-1	0	-3	0	-1	0	-2	-1	1	-1	-2	-4	-3	-2	-4	-1	1	0	-1	0	-5	-5	-4	-6	-4	-2	-3	-1	-2	-4	-2	0	-1	0
12404	2	25	2	4	3	1	1	1	5	5	5	6	5	-6	0	0	1	3	4	4	5	5	-6	-3	1	1	-2	0	1	5	6	-2	2	1	1	6	6	6	6	6	-6	-2	-2	2	1	5	5	5	6
13546	1	58	5	2	2	2	2	1	0	0	0	0	0	0	0	0	0	0	0	0	0	0	0	0	0	0	-6	-6	-6	-6	-6	-6	-6	-6	-6	0	0	0	0	0	0	0	0	0	0	0	0	0	0
11701	1	43	3	2	1	1	1	1	6	-6	-6	6	-6	6	6	6	6	6	-6	-6	6	-6	6	6	6	6	-6	-6	-6	-6	-6	6	6	6	6	-1	0	-1	1	1	-1	-1	1	0	6	6	6	6	6
11790	2	37	3	3	2	2	1	1	6	5	6	4	5	-6	2	-6	6	6	5	6	5	5	-6	4	-6	0	3	3	2	1	3	2	6	0	2	3	3	3	3	3	2	6	-2	1	0	0	0	0	2
11164	1	53	4	2	1	3	1	1	4	5	3	6	6	-6	-6	-6	-5	6	6	6	6	6	-6	-6	-6	-6	-6	-6	-6	6	-6	6	6	6	2	-6	-6	-6	6	0	6	0	6	0	-6	-6	-6	6	-1
13271	2	58	5	3	2	2	1	3	6	6	6	6	6	-6	-6	-6	-6	5	5	5	5	5	-5	-5	-5	-6	3	3	3	3	3	3	3	3	3	3	3	3	3	3	3	3	3	3	3	3	1	3	2
10762	1	19	1	3	1	3	5	1	2	-1	1	2	-2	0	-1	1	1	1	1	-1	1	1	-1	-2	-1	1	3	-2	2	1	-2	-2	1	0	1	2	0	3	1	3	-1	2	1	-2	3	1	-1	1	1
12161	1	45	4	4	3	3	1	1	6	6	6	6	2	-6	-6	-6	1	3	6	6	6	2	-6	-6	-6	1	-3	-6	-6	-3	6	4	6	6	3	2	-5	0	2	3	-4	4	3	4	-4	6	-6	5	6
13975	1	39	3	2	2	2	1	1	6	6	6	6	6	-6	6	-6	2	6	6	6	5	5	-6	6	-6	1	6	6	6	6	6	-6	6	-6	2	5	5	6	6	6	-6	6	-6	3	-5	-5	-5	3	3
11126	1	22	1	4	3	3	5	1	4	-3	4	4	4	-4	-3	-6	-4	0	-4	2	2	4	-4	1	-4	-4	0	-4	3	3	1	-5	2	-2	-2	0	-3	1	2	0	-3	2	0	-3	0	-1	0	2	4
10691	1	70	6	2	1	1	4	1	2	5	5	3	6	-6	-6	-6	0	0	4	6	4	6	-6	-6	-6	3	-4	6	0	2	6	0	-3	-4	4	0	4	4	0	6	0	-4	-2	3	-6	-3	-1	-3	2
10012	2	46	4	2	1	1	1	1	4	5	6	6	6	-5	0	-6	-1	6	6	6	5	5	-5	-1	-5	-2	-4	-5	-5	-5	0	6	2	6	5	5	5	5	3	4	-1	2	1	2	-4	-3	-4	-4	-3
10232	1	28	2	3	2	1	2	1	6	3	3	6	6	-6	-6	-6	-6	6	4	6	6	4	-6	-6	-6	-6	0	0	0	2	4	3	3	3	0	0	0	2	2	2	0	1	0	0	0	0	-1	4	1
10299	2	70	6	3	3	1	4	1	4	4	4	4	1	-5	-5	-5	-2	1	1	3	0	4	-6	-5	-5	0	0	0	0	0	0	5	-5	4	4	5	5	5	5	5	-5	-5	0	6	-6	-6	-5	1	-5
10320	1	57	5	4	3	2	4	1	5	5	5	3	3	-6	1	-6	-6	4	4	4	4	4	-6	-6	-6	-6	3	3	3	3	3	-5	-5	-5	-5	4	4	4	4	4	-5	-5	-5	-5	0	0	0	0	0
10437	1	57	5	4	3	3	1	1	2	2	3	4	1	-5	-5	5	5	5	5	5	5	5	-6	-6	-6	6	0	0	0	-3	-3	0	0	3	0	-4	-3	-4	-4	-4	-4	-4	-3	-4	-6	-6	-6	-6	-6
10514	1	17	1	1	3	2	5	1	3	3	2	-1	-3	-3	-5	-5	-2	-2	0	0	-1	-4	-2	-4	-4	-4	-4	3	-3	-2	-2	0	-1	0	-1	0	2	2	0	1	-2	2	-1	-3	-5	-1	-2	0	1
10524	1	63	5	2	3	3	1	1	0	0	0	0	0	0	0	5	0	0	0	0	0	0	0	0	0	0	-3	-3	-6	3	-3	-3	2	-1	-1	-1	0	-2	0	0	0	0	0	0	0	0	-3	-1	-3
10655	1	51	4	2	2	2	1	1	6	6	6	6	-5	-6	-6	-2	6	3	5	5	5	4	-6	-6	2	6	-3	-2	2	4	3	-6	-6	-4	-5	4	3	5	5	4	-6	-6	-6	-6	-4	-4	-3	-6	1
10749	2	69	6	3	1	2	4	1	6	6	6	4	-1	-6	-6	-6	-1	6	6	6	6	-6	-6	-6	-6	-6	0	0	0	0	-4	0	0	3	3	6	0	6	6	-6	-6	0	-6	-6	-1	6	0	0	6
10792	1	32	2	2	1	3	3	2	6	6	6	6	6	-6	-6	-6	-6	6	6	6	6	6	-6	-3	-6	-6	-6	1	-6	-6	-6	6	5	5	-6	-4	4	-2	-3	-1	2	3	1	-6	-6	-6	-6	-6	-2
10846	1	54	4	3	1	3	1	2	6	6	2	2	0	-3	0	2	1	6	6	6	6	6	-6	-1	-5	-5	6	4	6	5	5	3	-2	-1	-4	4	6	5	6	6	-5	-2	-4	-5	3	4	6	6	6
10881	1	39	3	2	1	1	1	3	0	4	-1	4	3	-3	1	4	1	2	-1	4	3	0	3	-4	-1	3	-1	3	1	-1	3	-3	4	1	4	4	2	0	4	0	5	-1	0	4	1	-4	-1	2	-2
10985	1	62	5	2	3	1	1	1	6	4	4	1	6	-6	0	-6	-6	0	4	4	6	6	-6	0	-4	-6	5	0	-5	0	4	6	6	4	6	6	0	3	2	3	0	-4	0	5	-6	-6	-6	0	0
11186	2	58	5	2	1	1	1	2	4	4	5	5	5	-5	-5	-5	0	4	4	5	5	5	-5	-5	-5	3	2	2	0	0	0	-6	-6	-6	2	0	0	2	0	2	-5	-5	-5	2	-6	-1	-1	-1	-1
11325	1	77	6	2	1	3	4	1	6	0	6	0	0	-6	-6	-6	-6	1	1	1	1	1	-6	-6	-6	-6	-6	-6	-6	-6	-6	-6	-6	-6	-6	-6	-6	-6	-6	-6	-6	-6	-6	-6	-6	-6	-6	-6	-6
11562	1	40	3	4	2	1	1	1	1	2	3	2	0	0	2	2	1	2	2	2	2	2	0	1	0	0	0	0	0	0	0	0	0	0	0	1	1	1	0	1	0	1	1	1	0	0	0	0	0
11566	2	59	5	2	3	1	1	1	0	0	2	4	5	-3	1	1	1	3	3	4	4	4	-3	1	1	-1	-2	-3	-3	-3	-3	-4	-3	-4	-4	0	0	1	0	0	0	0	0	1	-1	0	-1	2	-2
11630	2	63	5	2	3	3	1	3	6	6	6	5	5	-6	-5	4	-6	6	6	5	5	5	-4	-4	5	-3	-3	-3	-3	-2	-1	-3	-3	-2	-5	5	5	5	5	5	-4	-3	4	-4	-5	-5	-5	-5	-5
11720	1	51	4	2	1	2	1	1	6	0	6	6	6	-6	-6	-6	-6	6	6	6	6	6	-6	-6	-6	-6	0	0	0	0	6	-6	-6	0	-6	6	6	6	6	6	-6	-6	-6	-6	-6	-6	-6	-6	-6
11727	1	49	4	4	2	3	1	1	6	6	6	6	6	-6	0	0	0	6	6	6	6	6	-6	0	6	0	-6	-6	-6	-6	-6	6	0	6	0	0	0	0	0	0	0	0	0	0	0	0	0	0	0
11978	2	52	4	3	2	2	2	1	6	6	5	5	5	-5	-5	1	0	5	5	5	5	5	-5	-5	0	-1	2	4	4	3	3	-1	-1	0	0	3	3	3	3	2	-1	2	1	1	5	5	5	5	5
12042	1	80	6	3	1	3	4	1	3	3	3	0	3	0	0	0	0	0	0	2	0	0	2	0	6	0	0	0	0	0	0	0	3	0	0	6	6	6	5	3	3	3	0	0	0	0	0	0	0
12060	2	73	6	3	3	2	4	2	6	6	6	6	6	-6	-6	-6	-6	6	6	6	6	6	-6	-6	-6	-6	6	6	6	6	6	-6	-6	-6	-6	6	6	6	6	6	-6	-6	-6	-6	6	6	6	6	6
12142	1	65	6	2	1	3	2	2	6	6	6	6	6	-6	0	-6	-6	6	6	6	6	6	-6	-3	-6	-6	-6	-1	-3	-6	-4	4	1	2	-6	-4	-2	-4	-4	-2	0	0	2	-4	-5	2	1	-1	1
12441	2	57	5	4	3	2	2	1	6	6	6	6	6	-6	-6	-6	-6	6	6	6	6	6	-6	-6	-6	-6	0	0	-3	-3	6	2	-6	2	2	3	3	3	3	6	0	-6	-4	3	-3	-3	-3	-3	6
12564	2	33	2	4	2	3	1	1	6	6	3	3	4	-2	0	-4	-6	-1	-2	0	-1	4	-5	6	-5	-2	2	-2	-2	3	-5	2	4	1	4	-2	-4	1	3	-4	3	5	-2	-4	-2	-2	-2	-3	2
12849	1	54	4	3	3	2	1	2	-2	-3	1	1	1	-6	0	-2	-1	1	1	1	2	1	-5	5	-5	-1	0	0	0	0	1	-5	0	0	-2	-2	-1	-1	-1	2	-5	-1	-1	3	-6	-6	-4	1	1
12884	2	59	5	3	3	2	2	1	4	3	4	1	1	-2	-1	-1	-1	3	2	2	2	2	-2	-1	1	0	0	0	-1	-2	-1	0	0	-1	0	3	2	1	1	2	-3	0	-1	1	-3	-3	-2	-4	-2
13223	1	76	6	4	3	2	4	1	0	2	2	-1	-3	-3	4	0	-4	3	3	5	3	3	-4	-1	-4	-4	4	4	5	3	-4	-4	-4	-5	-5	4	4	4	0	0	0	-2	-2	-2	-1	-1	-1	-1	-1
13542	1	54	4	3	1	3	2	1	4	4	4	4	4	-4	-4	-4	-4	3	3	3	3	3	-3	-6	-3	-6	1	1	1	1	1	1	1	1	1	1	-1	1	1	1	-1	-1	-1	-1	3	1	3	3	3
13883	1	61	5	4	2	1	1	3	6	6	6	6	6	-6	-6	-6	-6	5	5	5	5	6	-6	-6	-6	-6	-6	-6	-6	-6	5	5	1	3	-6	0	0	0	0	3	0	3	-5	-5	0	0	0	0	0
13918	2	60	5	3	3	1	2	2	3	6	5	5	5	-6	0	4	4	6	6	6	6	6	-6	-5	6	-6	0	0	0	0	0	0	0	0	0	0	0	0	0	0	0	0	0	0	0	0	0	0	0
13906	1	78	6	3	1	3	4	2	4	4	4	4	4	0	-5	6	6	5	5	5	5	5	5	0	5	6	-1	0	0	0	0	-6	0	4	4	2	4	4	4	4	-6	-6	4	6	0	0	0	0	0
12582	2	50	4	3	1	1	1	2	4	4	4	-1	4	-5	0	-1	-3	5	5	5	3	5	-5	0	0	0	4	4	4	1	5	-5	0	0	4	5	5	5	5	4	-5	-1	-1	1	1	1	4	-1	4
10412	2	79	6	1	3	1	4	1	-6	-6	-6	-6	-6	-6	-6	-6	-6	6	6	6	6	6	6	6	6	6	6	6	6	6	6	6	6	6	6	6	6	6	-6	-6	-6	-6	-6	-6	6	6	6	6	6
11147	1	46	4	4	1	3	1	1	6	6	6	4	4	-6	-6	-6	-6	6	6	6	6	6	-6	-6	-6	-6	-4	5	-1	-5	-5	6	2	2	-2	6	6	6	6	6	-6	-3	-6	-6	-6	0	-3	-3	4
13260	1	61	5	2	2	1	1	3	6	4	5	4	5	-6	-6	5	0	6	6	6	6	6	-6	-5	-6	-6	-5	4	-2	0	-2	4	0	-1	-1	-4	4	-1	-4	2	-1	-1	-1	-5	-5	-3	-1	-2	-1
10506	1	76	6	4	1	2	4	1	-1	-1	-1	-6	-5	-1	4	-1	-1	-6	-6	-6	-6	-6	-6	-6	4	0	-6	-6	-6	-6	0	0	6	6	0	-6	-6	-6	-6	-6	-6	-6	-6	-6	-6	-6	-6	-6	0
11744	1	70	6	2	3	3	4	1	5	3	5	0	3	-4	-5	-4	0	3	3	3	3	3	-5	-5	-5	0	0	-2	-2	-4	0	0	-2	-6	-6	0	0	0	0	0	0	0	0	0	-6	-6	-6	-6	0
13645	1	72	6	3	3	2	4	1	3	5	5	5	6	-5	-1	-4	-2	1	6	4	4	6	-3	-3	-2	-4	-5	-5	-4	-5	-4	6	6	6	-3	-4	4	-1	-3	1	-1	-2	-2	-3	-5	-5	-5	-5	-2
10511	1	77	6	3	1	3	4	1	-2	0	3	-5	-3	-5	-3	-1	0	-4	2	4	2	0	-6	0	-3	0	-2	-2	2	-2	1	-6	3	-1	0	-3	0	0	-2	-1	-5	0	-3	0	-1	-1	1	-1	-2
12730	1	71	6	2	3	2	4	3	6	5	6	5	5	-1	-1	-1	-1	4	6	6	6	4	0	0	0	1	4	2	6	2	2	4	2	4	2	5	4	6	3	3	0	1	1	1	1	1	2	1	1
11683	1	47	4	2	1	1	1	1	6	6	6	6	6	-6	-6	-6	-6	6	6	6	6	6	-6	-6	-6	-6	0	0	0	-6	0	0	6	0	0	0	0	0	-6	0	0	0	0	0	0	0	0	-6	0
13502	1	79	6	3	1	3	4	2	6	6	6	6	6	-6	-6	-6	-6	6	6	6	6	6	-6	0	-6	-6	-6	-6	-6	-2	-6	2	2	-6	-6	-6	-6	-6	-6	-6	-6	-1	-6	-6	-6	-6	-6	-6	-6
11531	1	71	6	3	1	2	4	2	6	5	6	5	6	-6	-6	6	6	5	5	5	5	5	-6	-5	5	5	5	5	5	5	5	-6	-6	4	5	5	5	5	5	5	-6	-6	5	5	0	-1	5	5	5
10544	2	57	5	3	3	2	6	2	4	5	6	3	2	-6	-5	-4	0	2	1	-1	-2	-3	-4	3	6	0	0	0	-2	-6	0	5	6	6	0	6	5	4	3	2	-6	1	0	-1	-6	-5	-6	-5	0
12265	1	70	6	2	1	3	4	2	5	6	6	6	6	-6	6	-6	5	5	5	5	5	5	-5	-5	5	6	0	0	0	-5	5	-6	-6	0	0	4	0	0	-5	0	-6	-6	0	6	0	0	0	-5	0
11153	1	40	3	4	3	2	1	1	5	2	4	3	-6	-3	-2	-2	-3	-6	-5	-5	-5	-6	1	1	-2	6	-6	-6	-6	-6	-6	6	6	6	6	-5	-6	-6	-6	-6	5	5	6	6	-6	-6	-6	-6	-6
12910	1	51	4	2	3	2	6	1	-6	0	-3	-1	3	-2	0	0	1	2	1	1	1	1	-6	-3	-6	-5	-6	-6	-6	-6	-6	6	-6	6	1	-6	-6	-6	-6	-6	-6	-6	-6	-6	-6	-6	-6	-6	-6
13614	1	69	6	4	1	2	4	1	4	4	4	3	6	-5	6	-4	2	5	5	5	4	5	-4	2	-1	6	2	2	3	2	3	-4	4	0	2	4	4	4	2	2	-5	4	-3	2	0	0	0	-2	2
10822	1	40	3	2	3	2	1	1	6	5	6	6	6	-6	-6	-6	-6	-6	-6	-4	-6	-6	-2	-6	6	4	-6	-6	-6	-6	-6	-6	-6	6	-6	-6	-6	-6	-6	-6	-6	-6	3	3	-6	-6	-6	-6	-6
12769	2	78	6	3	2	2	4	2	3	3	3	3	3	-5	-4	-5	-5	2	3	3	3	3	-5	-5	-5	-5	0	0	0	0	0	-5	-4	0	0	0	0	0	0	0	0	0	0	0	-4	0	-4	0	0
11933	1	52	4	3	2	1	2	1	3	3	3	3	0	-6	0	0	0	2	2	2	1	2	-3	0	0	0	0	0	0	0	0	0	0	0	0	0	0	0	0	0	0	0	0	0	0	0	0	0	0
13741	1	30	2	4	3	3	1	2	0	3	2	1	1	0	2	2	2	1	1	1	1	1	-3	3	1	1	0	0	0	0	0	-3	2	2	2	3	3	3	3	3	-2	4	3	4	1	0	3	1	3
12499	1	81	6	3	3	2	4	2	6	6	6	6	6	-6	-6	-6	-1	4	6	6	6	6	-6	-6	-6	0	-6	6	-6	-6	6	-6	-6	-6	0	-6	6	-6	0	6	0	-6	0	0	-6	-6	-2	-1	6
10369	1	45	4	4	1	3	1	1	3	1	3	3	3	-4	-4	-4	-1	-5	-3	-3	-3	-3	3	3	3	1	-6	-5	-6	-6	0	6	6	6	6	-2	-2	-1	-2	-1	1	1	1	1	-6	-6	-3	-4	-1
11732	2	50	4	4	3	3	1	1	5	6	5	6	6	-6	-4	-6	-6	5	6	6	5	5	-6	-4	-6	-6	0	4	3	0	5	0	-4	0	0	5	5	5	5	5	0	-4	-2	0	-3	-3	-3	0	3
11897	2	74	6	3	3	3	4	2	4	4	5	3	5	0	0	4	0	5	4	5	4	3	0	2	0	0	4	1	4	3	3	1	3	5	1	1	0	3	1	1	-1	3	0	0	-1	-1	0	0	0
11612	1	73	6	4	3	3	6	1	2	4	4	2	2	-3	3	-4	-1	3	3	4	2	3	-4	-1	-4	0	-3	-1	-2	-1	0	-4	-1	-2	0	-3	-3	-2	-1	-1	2	2	2	0	-4	-4	-4	-3	-2
12493	1	74	6	2	3	3	4	1	6	6	6	6	6	-6	-6	-6	-6	6	6	6	6	6	-6	-6	-6	-6	6	6	6	6	6	-6	-6	-6	-6	6	6	6	6	6	-6	-6	-6	-6	-6	6	-6	-6	6
12618	1	69	6	4	1	3	4	1	6	6	6	6	0	-4	4	-6	0	6	6	6	6	6	-6	-6	-6	-1	6	6	6	6	6	-6	-5	-6	-5	6	6	6	6	5	-6	-6	5	1	4	-3	-3	2	0
13366	1	63	5	4	2	1	4	1	4	3	3	4	5	-5	-3	-4	-5	4	4	4	4	4	-5	-5	-5	-5	-3	-4	-4	-4	-4	-1	0	0	-1	-4	-4	-2	-4	-3	-1	-1	-3	-3	-4	-4	-4	-4	-4
12821	1	74	6	3	3	2	4	2	-3	-3	-1	-1	-1	-3	1	-6	-1	-3	-3	-4	-3	-1	-4	-2	-4	-2	-5	-3	-2	-2	-5	-5	-3	3	-3	-4	-4	-4	-3	-3	-4	-3	2	-3	-4	-4	-3	-4	-4
10113	1	42	3	2	3	2	1	1	3	3	3	3	4	-5	-5	0	-5	0	0	0	0	0	0	0	0	-6	0	0	0	0	0	-2	-2	-3	-6	1	1	2	0	2	-3	-4	-5	-5	-2	-3	0	0	-3
11208	2	61	5	3	1	1	6	2	3	-1	1	0	3	4	-1	-1	-1	2	-2	0	2	1	-5	-3	-1	-1	-1	-5	2	-4	-1	3	-2	1	-4	-3	0	-2	0	-3	5	0	0	-3	0	-2	1	0	-2
12347	1	41	3	2	2	2	4	1	3	3	3	3	-1	1	3	1	3	3	3	3	1	1	-2	3	1	3	0	0	0	4	-2	0	3	0	4	3	3	0	0	-3	0	3	3	3	1	1	1	4	-3
10230	2	70	6	2	1	3	4	1	6	4	6	6	4	-6	-6	-6	-6	1	6	1	-4	-1	1	-6	-6	-6	-5	6	0	-6	0	0	4	4	0	6	2	6	6	6	-6	-2	-6	-2	-6	6	-6	-6	0
10129	1	40	3	2	2	2	1	1	-3	0	0	-2	5	0	1	3	0	6	6	6	6	6	-6	-6	3	-6	0	0	0	-1	1	0	-1	0	0	-3	1	-2	3	1	-2	-3	-3	-2	-1	2	-1	1	-2
13453	2	72	6	3	3	3	4	3	6	5	6	6	6	-6	-6	-6	-6	6	6	6	6	6	-6	-6	-6	-6	0	0	0	0	0	0	0	0	0	-2	0	-3	-3	0	-3	0	-2	-2	0	0	0	0	0
12507	1	44	3	2	3	1	1	1	5	5	6	5	5	-6	-4	5	4	6	6	6	5	5	-6	-5	-5	-5	2	5	1	-5	-5	3	4	3	4	-3	-1	-3	-1	-4	5	5	1	5	-6	-6	-6	-6	-6
12227	1	64	5	3	2	1	4	2	6	6	6	6	6	-6	0	-6	0	6	6	6	6	0	-6	0	-6	0	-6	-6	-4	-6	0	4	0	4	4	0	0	0	0	0	0	0	0	1	-4	-4	0	0	0
12229	2	61	5	3	3	1	4	2	3	6	6	6	6	0	0	3	1	2	2	4	4	6	0	0	2	-1	6	6	6	6	6	0	6	6	6	6	6	6	6	6	0	0	6	0	6	6	6	6	6
12083	1	80	6	2	2	2	6	1	3	3	3	3	3	-4	-4	-4	-4	0	0	0	-1	-3	0	0	0	0	0	0	2	2	2	0	0	0	0	0	0	0	0	0	0	0	0	0	0	0	0	0	0
12482	1	47	4	2	3	2	6	1	5	5	5	2	5	-3	-5	-5	-5	5	5	5	5	5	-5	-5	-5	-4	-4	-3	2	1	6	-1	-5	0	0	-5	-4	-4	-4	-4	6	5	5	2	-5	-5	-5	-5	-1
11575	1	78	6	3	3	1	4	1	6	6	6	6	6	-6	-6	-6	-1	6	6	6	6	6	-6	-6	-6	-1	3	5	3	5	3	-5	0	0	2	6	6	6	6	6	-6	-6	-6	-1	-6	-6	-6	-6	-6
13526	1	52	4	3	3	1	2	1	6	6	6	6	6	-6	-6	-6	-6	0	0	0	-5	0	-1	-6	-6	-6	-6	-6	-6	-6	-6	1	1	1	-6	-3	-3	-5	-5	-2	-1	-1	-1	-6	-4	-4	-6	-6	0
13933	1	66	6	1	1	3	1	1	-1	-4	2	2	4	0	-6	-1	5	0	0	0	0	3	-4	-6	-6	0	-6	4	-5	-6	-2	6	-6	6	6	-6	-6	-6	-6	-6	6	-6	6	6	-6	-6	-6	-6	-6
10995	2	79	6	3	3	2	4	1	5	5	5	3	5	-6	0	2	0	5	5	6	3	5	-6	0	-2	-5	-1	0	4	0	0	-2	0	2	2	2	2	2	0	2	-4	0	-4	0	-2	-2	-2	-2	-1
11376	2	86	6	3	2	2	4	1	6	6	6	6	6	-6	-6	-6	-6	0	-5	-3	-6	-6	2	6	-3	-1	0	0	0	0	0	0	5	0	0	0	0	0	0	0	-6	6	0	0	0	0	0	0	0
12342	2	78	6	4	3	2	4	2	6	6	4	2	2	0	0	0	0	6	6	6	-2	0	-6	0	0	-6	6	6	6	0	0	0	0	0	0	-6	-6	-6	-6	-6	2	-6	-6	-6	-6	-6	-6	-6	-6
10208	1	33	2	2	2	1	3	1	6	5	5	5	6	-6	-6	-6	-6	5	5	5	5	5	-6	-4	-6	-4	0	-2	0	0	4	1	4	0	0	1	2	2	3	4	-3	2	0	2	2	2	0	-2	1
11576	1	66	6	3	3	1	2	1	6	6	6	6	6	-6	6	-6	-2	6	6	6	6	6	-5	-5	-5	6	-6	-6	-6	5	5	-5	-5	-5	-5	-6	-5	-5	4	4	-5	-5	-5	3	-6	-6	-6	-6	4
12644	1	72	6	2	2	2	4	1	6	6	6	6	5	-6	-6	-6	-6	6	6	6	6	6	-6	-6	-6	-6	-1	2	2	-3	2	5	2	6	6	6	4	6	6	6	-1	-4	-1	0	-5	-4	2	-6	6
13962	2	70	6	2	2	1	6	2	5	5	5	5	5	5	3	3	4	6	6	6	6	6	-5	0	-4	-5	4	4	4	1	-1	0	3	-4	-1	0	0	0	-3	4	-3	6	3	2	3	3	3	3	3
13196	2	50	4	3	2	1	3	1	2	3	2	2	0	0	0	0	0	-1	1	1	0	0	3	-2	-3	0	-2	0	0	-2	-3	4	0	1	1	3	3	0	0	3	1	5	2	2	-4	-4	0	-4	0
11060	2	84	6	3	2	2	4	2	6	-5	6	6	2	-6	-1	-6	3	6	4	6	6	3	-6	0	-6	1	5	6	5	3	1	4	3	1	2	5	2	2	3	1	-6	0	-1	0	0	2	2	-5	-1
10383	1	45	4	2	2	3	1	1	6	6	6	6	6	-6	4	-6	-6	6	6	6	6	6	-6	-4	-6	-6	4	4	0	2	5	0	3	5	1	2	2	3	3	5	1	3	5	2	0	0	0	0	0
10494	2	65	6	3	3	2	4	1	6	6	6	6	6	-6	-6	-6	-6	3	4	6	5	6	-6	-6	-6	0	1	1	1	-2	-2	5	5	4	5	1	2	-4	-2	3	3	3	3	6	1	1	-3	-3	-6
10606	1	74	6	2	2	1	4	2	5	5	5	3	5	1	-6	1	0	2	2	1	2	2	2	2	2	2	-6	0	-6	0	0	6	6	6	6	0	0	0	0	0	0	0	0	0	-6	-6	-6	-6	-6
10729	2	74	6	2	3	1	4	2	6	6	6	6	6	-5	-5	-5	-5	6	6	6	6	6	-6	-6	-6	-6	6	6	6	6	6	-6	-6	-6	-6	6	6	6	6	6	-6	-6	-6	-6	6	6	6	6	6
11179	1	67	6	3	1	3	6	2	6	6	6	6	6	-6	-6	-6	-5	-6	-6	-5	-5	-5	6	-1	-1	-6	6	6	6	5	5	-6	-6	0	2	-1	-1	-1	-3	-3	5	5	5	5	-6	-6	-6	-6	-6
11308	2	51	4	2	3	1	1	1	6	0	6	6	6	-6	-6	-6	-6	6	3	6	6	6	-6	-6	-6	-6	-1	6	-3	-3	6	-3	6	0	0	6	6	6	6	6	-6	-1	-3	-1	0	1	2	0	2
11624	2	70	6	1	1	1	4	2	4	4	5	6	6	4	-4	-2	1	6	6	6	6	6	-4	-4	-4	-2	-2	1	3	3	4	-3	-3	-3	4	6	6	6	6	6	-2	-3	2	4	4	5	4	4	4
11639	2	61	5	2	3	2	4	3	3	3	4	4	4	-5	-5	-5	-5	5	5	5	5	3	-5	-3	-5	0	0	0	0	0	3	0	3	0	3	4	4	4	4	0	-5	0	0	0	3	3	3	0	1
11673	2	56	5	3	3	2	1	2	1	1	1	-1	0	0	3	4	4	-4	-4	-2	-6	-3	-5	5	5	5	-5	-4	-4	-3	-3	-1	6	5	4	-2	-3	-3	-2	-2	2	5	0	2	-5	-4	-5	-1	-5
12585	2	77	6	2	1	3	4	2	6	6	6	6	6	-6	6	-6	-6	6	6	6	6	6	-6	6	-6	6	-1	-1	-1	-3	-1	-1	-6	-1	-1	0	0	0	3	0	0	6	0	0	0	0	0	0	0
12663	2	59	5	3	2	2	1	1	0	0	0	0	5	-6	0	0	-2	-6	-6	3	0	0	-6	-6	5	0	0	0	0	-6	0	0	-6	4	4	0	0	0	0	0	0	0	5	3	0	-6	-6	0	0
12815	1	64	5	1	3	2	4	3	4	6	6	4	5	1	2	0	0	4	6	6	6	6	-2	2	0	0	0	0	0	-1	1	-1	0	0	3	5	5	6	6	6	-3	0	0	0	0	0	0	0	0
13372	1	63	5	3	1	3	2	2	2	4	4	2	-2	-5	-5	-4	-4	3	3	0	3	3	-6	-6	-5	-4	3	3	3	3	0	-5	-5	-4	-5	4	4	4	4	1	-6	-6	-6	-5	3	1	3	3	-2
13720	1	72	6	2	2	1	4	2	0	0	0	0	0	0	0	0	0	0	0	0	0	0	0	0	0	0	0	0	0	0	0	0	0	0	0	0	0	0	0	0	0	0	0	0	0	0	0	0	0
13721	2	53	4	1	3	2	1	1	6	6	6	6	6	-6	-6	-6	-6	6	6	6	6	6	-6	-6	-6	-6	-6	-6	-6	-6	-6	6	0	6	6	4	4	1	1	0	1	-6	0	0	0	0	0	0	0
13898	2	76	6	3	2	3	4	2	-5	-4	-3	-5	3	2	3	3	3	1	1	4	4	4	0	6	5	4	-3	4	5	2	1	4	4	3	3	-4	-4	-5	-3	2	4	5	-2	5	-4	-4	-1	-4	-3
10281	1	69	6	2	3	2	4	2	0	1	1	1	-2	-4	-4	-4	1	0	0	0	-5	-5	2	-4	0	1	-6	-6	-4	-6	-6	-6	-6	0	1	-6	-6	-6	-6	-6	-6	6	0	3	-6	-6	-6	-6	-6
12595	1	45	4	3	1	3	1	1	3	0	4	3	1	-6	0	-4	-4	3	1	3	1	1	-5	-2	-4	-4	-5	-2	-3	-3	-3	-3	3	3	-1	-2	-2	-3	-3	-2	-3	-1	-3	-3	-3	-1	-2	1	-4
12419	2	47	4	3	3	3	1	1	2	3	6	3	6	-6	-6	-6	-6	3	5	6	5	6	-6	-6	-6	-6	3	5	4	0	4	-4	-2	0	0	4	5	5	5	6	-6	-4	-5	-6	0	2	2	0	0
10903	1	72	6	4	2	2	4	3	6	6	5	5	5	-6	5	-5	5	5	5	5	5	5	-6	6	-6	3	0	2	3	-5	0	0	4	2	2	1	1	0	-4	0	1	4	0	-1	-5	-5	-5	0	0
12276	1	66	6	2	2	2	4	1	4	4	4	4	4	-6	-4	-6	-1	0	3	5	3	3	-6	-6	-6	1	0	0	1	1	1	-4	-4	-6	0	0	2	0	0	2	0	0	-2	0	-5	-5	0	-3	0
10366	1	37	3	2	2	3	1	1	6	6	6	6	6	-6	0	6	1	0	4	3	5	4	-3	4	6	1	6	-6	-6	-6	-6	6	5	6	6	-6	-6	-6	-6	-1	5	-5	6	6	-6	-6	-6	6	-6
12282	1	76	6	2	1	3	4	1	6	6	6	6	6	-6	6	-6	6	6	6	6	6	6	-6	6	-6	6	6	6	6	6	6	-6	6	0	6	6	6	6	6	6	-6	6	-6	6	-6	-6	-6	-6	-6
10739	2	77	6	2	2	2	4	1	6	6	6	6	6	6	6	6	6	6	6	6	6	6	-6	-1	-1	6	6	6	6	6	6	-6	-6	-6	6	0	0	-2	0	-5	-6	6	6	-6	-6	-6	-6	-6	-6
13418	1	44	3	2	3	1	1	1	6	6	6	6	-6	0	-6	-6	0	6	6	6	6	-6	0	-6	-6	5	-6	-6	-6	6	-6	6	6	6	6	-6	-6	-6	0	-6	6	6	0	0	-6	-6	-6	0	-6
10056	1	42	3	4	3	2	4	2	6	6	6	6	6	-6	-6	-6	-6	-6	-6	-6	-6	6	0	3	3	3	-6	-6	-6	-6	2	2	2	6	4	-6	-6	-6	-6	-6	6	6	6	6	6	6	6	6	6
10318	2	72	6	3	2	3	4	2	1	0	4	2	1	-4	-3	1	1	2	2	0	0	1	-2	-2	-2	-2	4	-1	-1	0	0	-3	-3	-3	0	-1	0	-1	-1	1	-3	-4	-2	-2	1	1	-4	-3	-1
10314	2	62	5	2	2	1	1	3	1	0	1	-1	1	0	0	3	0	3	5	1	0	1	5	-1	1	0	2	0	2	0	5	-2	1	1	0	1	5	-3	1	-1	-2	0	-1	-1	2	-1	6	-2	1
13961	1	65	6	3	3	1	4	2	6	6	6	1	6	-6	0	-6	0	6	6	6	6	1	-6	1	-6	1	-5	-5	-5	-6	-6	0	6	0	0	0	0	0	-5	0	-6	0	-5	-6	4	4	-6	-4	-2
10928	1	72	6	4	2	1	6	2	6	6	6	6	6	-6	-6	-6	-6	-6	-6	-6	0	5	-6	4	5	0	0	4	5	5	6	-6	0	-5	0	6	6	6	6	6	3	5	-6	1	-6	-6	-6	-6	0
10231	1	82	6	3	3	2	4	1	-5	4	4	-2	4	-5	4	4	-2	4	1	-1	-4	-4	-1	4	4	4	-5	-5	-3	-5	2	-5	-3	-5	1	3	4	4	0	-5	-5	-3	1	0	0	0	0	-5	5
10365	2	53	4	4	3	3	1	3	4	5	6	6	6	-6	-2	-2	-5	2	4	5	6	6	-6	-2	-4	-2	0	0	2	-2	5	-5	-3	-3	-5	4	4	4	-3	5	-5	-3	-3	-6	1	1	1	-5	5
11543	2	73	6	4	2	3	4	3	6	6	6	6	3	6	-4	0	0	5	5	5	5	5	-5	-5	-5	-3	-2	-4	-4	-4	-2	-4	-4	-4	-2	5	5	5	5	5	-6	-6	5	-6	-2	-2	-2	-2	-2
12403	2	78	6	4	3	3	6	2	5	5	5	5	5	-6	-6	-5	-3	0	2	2	2	2	-6	-6	2	-6	0	0	0	0	0	0	0	0	0	0	0	0	0	0	0	0	0	0	0	0	0	0	0
10783	1	69	6	2	2	2	4	1	4	4	4	1	2	-4	-3	-4	-4	4	4	4	4	4	-5	-4	-5	-4	-2	3	3	3	3	-4	-4	-4	-4	5	4	4	5	5	-5	-5	-5	-5	-2	-2	-2	-2	-1
10393	1	50	4	4	2	1	1	1	6	6	6	6	6	-6	-6	-6	-3	6	6	6	6	6	-6	-6	-6	-4	-1	-1	-1	-6	3	0	4	4	-1	-1	-6	-2	-6	2	0	-6	0	0	-6	-6	-6	-6	2
10661	2	76	6	2	3	2	4	1	6	6	6	6	6	-6	-6	-6	-6	6	6	6	6	6	-6	-6	-6	-6	0	0	0	-6	0	-6	6	0	0	0	0	0	-6	0	-6	6	0	0	0	0	0	0	0
10350	1	79	6	4	1	2	4	1	5	5	4	4	4	-3	4	0	-5	4	4	4	4	4	-1	3	-3	-1	2	2	2	-2	3	0	2	0	0	3	3	4	4	4	0	3	-3	-3	1	1	1	2	2
10268	2	67	6	2	3	2	4	1	6	6	6	3	6	-6	0	0	-5	0	1	3	3	6	-6	-1	-6	-5	5	2	6	-5	6	-5	5	1	5	-3	-3	4	-6	5	-5	5	0	0	-6	-6	-6	-6	2
11124	2	75	6	3	2	2	4	2	6	6	6	6	6	-6	-6	-6	-6	6	6	6	6	6	-6	-6	-6	-6	4	4	4	4	3	-6	-6	-6	-6	6	6	4	4	4	-6	-6	-6	-6	-6	-6	-6	-6	-4
11213	2	63	5	3	2	3	6	1	1	3	3	4	4	-6	-2	-6	-6	1	2	4	3	-1	-6	-2	-6	-5	-6	-5	-5	-5	2	-5	-5	-5	3	-5	-4	-5	-6	-3	-5	-5	-5	-5	-5	-6	-6	-5	-5
13677	1	37	3	2	3	2	1	1	6	5	6	6	6	-6	0	-6	-3	0	4	4	2	5	0	4	2	5	3	0	0	1	2	5	2	6	6	2	2	3	3	6	-6	1	-6	0	-6	-6	-6	-6	0
10678	2	75	6	3	3	1	4	1	6	6	6	3	6	-6	-6	-6	1	6	6	6	6	6	-6	-6	-6	0	3	6	6	6	6	-6	-6	-6	3	6	6	6	6	6	-1	-6	-6	1	6	6	6	6	6
11040	1	65	6	3	2	2	4	2	4	4	4	4	4	-6	-6	-6	-6	-1	-1	2	0	0	1	3	3	3	-2	2	4	-3	3	-3	3	-3	1	4	4	4	4	4	-4	-4	-4	0	-3	-3	-3	2	3
11634	1	76	6	4	3	3	4	2	2	4	4	4	4	-6	0	-6	4	3	3	3	3	3	-6	3	-6	3	3	3	3	3	3	-6	3	-1	3	2	2	4	4	4	-4	3	-4	4	2	2	2	2	2
12025	2	80	6	4	1	3	4	2	6	6	6	6	6	-6	-6	-6	-6	-1	6	-1	-1	-6	-6	-6	-6	-6	-6	-6	6	-6	-6	6	-6	-6	-6	-6	-6	-6	-6	-6	-6	-6	-6	-6	-6	-6	-6	-6	-6
13329	1	71	6	2	2	1	4	2	5	6	4	4	4	-6	1	0	-4	5	5	5	5	5	-5	0	0	0	1	2	2	2	2	-2	0	2	2	1	1	1	1	1	-3	0	1	1	-2	0	0	0	0
10848	1	88	6	2	1	2	4	1	5	5	5	4	3	-6	-6	-6	-6	6	5	4	4	4	-6	-6	-6	-6	0	0	0	0	0	0	0	0	0	0	0	0	0	0	0	0	0	0	0	0	0	0	0
11263	1	60	5	3	2	2	4	1	5	4	5	5	5	-5	-5	-5	0	4	4	4	4	4	-5	-3	-5	0	1	1	-1	-1	0	0	-2	-2	-2	2	2	2	1	1	-4	-4	-4	0	1	2	2	2	1
11341	1	39	3	3	1	2	1	1	4	6	4	4	6	-6	-5	-5	-4	0	6	0	0	1	-1	1	1	1	0	1	2	1	2	-1	2	2	1	0	1	1	2	2	-1	-1	0	0	0	-2	-2	1	1
11348	2	42	3	3	3	1	1	1	5	5	2	2	3	-5	-4	-3	-3	-1	1	-1	1	2	-3	0	0	0	-4	-4	-6	-3	-4	-3	-3	-3	-3	1	5	0	0	-2	-2	1	1	1	-4	0	0	-2	-1
11493	2	62	5	2	2	2	4	1	5	5	6	6	6	-6	-6	-6	-6	6	4	6	6	6	-6	-6	-6	-6	-6	-6	-6	-6	-6	6	0	6	6	-6	-6	-6	-6	-6	0	-6	3	3	-6	-6	-6	-6	-6
13167	2	60	5	3	3	2	1	1	4	5	4	3	4	3	5	5	5	4	5	5	5	5	-6	2	2	2	4	4	3	3	4	-3	3	3	4	5	5	5	5	5	-5	3	-5	0	-4	-4	-4	-4	-1
12052	2	54	4	2	2	2	1	1	5	5	6	5	6	-6	0	-4	0	6	6	6	5	5	-6	0	-5	-4	1	4	0	3	4	-4	0	3	3	4	4	5	5	3	6	-3	0	-4	0	0	2	3	3
11631	2	55	5	2	2	2	4	1	0	-3	-2	-1	-1	0	0	-6	-2	-2	-1	1	-1	-4	-4	5	5	5	2	-5	-1	-6	-3	-1	-5	3	-4	-5	-2	-3	-3	-1	-4	-1	-5	-3	-1	-1	-2	-2	-1
11326	1	21	1	3	3	3	1	1	6	4	6	6	6	-6	-6	-6	-6	6	5	6	6	6	-6	-6	-6	-6	-2	-2	0	-4	3	4	2	0	2	-2	-1	1	-1	2	3	3	0	2	-3	-4	-1	-3	2
13039	2	68	6	4	3	2	4	3	2	6	6	3	6	-6	-3	-6	-2	3	6	6	4	6	-6	-3	-6	-6	-1	2	-1	-1	4	-6	-2	4	4	2	5	2	2	5	-1	-3	-3	0	-6	-6	-6	-4	1
10036	1	68	6	3	3	1	2	1	5	5	5	3	5	-6	-6	-6	3	4	4	5	4	4	-6	-6	-6	-6	-3	1	-4	0	0	-4	3	4	4	2	2	1	2	2	-1	1	-4	-4	-4	-4	-6	-2	1
12806	2	77	6	3	3	2	4	2	6	6	6	6	6	-6	-6	-6	-6	6	6	6	6	6	-6	-6	-6	-6	6	6	6	6	6	-6	-6	-6	-6	6	6	6	6	6	-6	-6	-6	-6	6	6	6	6	6
11408	2	25	2	4	3	1	5	1	2	3	4	2	0	-2	5	0	2	2	3	4	1	0	-4	3	0	2	-6	-6	-6	-6	-6	6	6	0	3	-6	-6	-6	-6	-6	0	5	0	4	-6	-4	-4	-6	-6
13751	1	71	6	3	3	2	4	3	6	6	6	6	6	-6	-6	-6	-3	0	0	0	0	0	0	3	3	6	6	6	6	6	6	-6	-6	-4	0	6	6	6	-1	6	-6	-6	0	0	0	0	0	-2	2
12727	1	77	6	3	1	1	4	2	4	4	5	4	5	6	5	3	2	6	6	3	5	5	3	3	-6	0	-1	5	3	-4	-6	0	4	4	-2	-4	-6	-2	-3	-3	-3	2	0	2	0	-3	-1	-5	-5
10422	1	62	5	2	3	1	4	1	3	5	4	4	5	-5	0	-5	-4	-3	5	-3	1	1	5	-5	1	0	-5	-1	-5	-4	-1	5	5	5	-2	-2	5	-2	4	1	5	5	4	3	4	5	2	3	3
13445	1	48	4	2	2	1	1	1	6	6	6	6	6	-6	-6	-6	-6	6	6	6	6	6	-6	-6	-6	-6	-6	-6	-6	-6	-6	6	6	6	6	1	1	2	2	1	1	2	1	1	-6	-6	-6	-6	-6
13379	1	68	6	3	3	1	6	2	5	6	6	6	4	-6	0	-6	-6	0	0	-1	-2	0	0	2	2	3	1	2	2	2	3	-3	0	0	0	2	2	2	2	2	-2	0	0	0	-6	-6	-6	-6	-6
10531	1	56	5	3	3	2	3	3	2	0	-2	0	3	0	-1	1	2	0	-1	1	0	-2	-2	2	-1	0	1	-1	0	1	0	2	1	1	3	2	0	1	-1	-2	1	0	-1	1	2	-1	0	0	-2
13738	1	66	6	2	1	1	6	2	4	4	4	4	0	-6	-4	-4	-4	-3	-3	-3	0	0	-6	0	0	-6	0	0	0	0	0	0	0	0	0	0	0	0	0	0	0	0	0	0	0	0	0	0	0
12610	1	68	6	3	2	2	4	2	0	1	2	2	-1	0	1	-2	2	0	2	2	1	-1	-1	1	-1	0	-1	-2	0	0	-1	0	1	1	1	-1	-1	0	0	-1	0	1	1	-1	-1	-1	0	0	-1
11454	2	61	5	3	2	2	1	3	6	6	6	6	6	-6	-4	-4	-4	6	6	6	6	6	-6	-1	-1	-1	2	2	0	0	3	2	0	3	2	1	1	1	1	-1	-1	3	3	3	2	2	2	2	2
10815	1	70	6	3	1	1	6	1	5	5	5	6	6	-6	-6	-6	-6	-2	0	2	3	4	-1	0	-2	-4	-1	0	1	4	0	-1	0	0	-2	-1	-1	0	3	0	-2	0	0	-2	0	0	0	0	0
13717	1	59	5	4	2	1	1	1	6	6	6	6	6	-6	6	-6	0	6	6	6	6	6	-6	0	-6	-6	-1	-1	-1	1	1	1	4	1	4	0	0	2	2	3	0	2	0	2	-4	-4	-4	4	2
11775	2	71	6	3	2	2	4	2	5	5	6	0	5	-6	-6	-6	-6	2	6	6	4	4	-6	-5	-6	-5	0	2	0	2	2	-5	-1	-1	-1	4	4	4	1	-4	-6	-6	-5	-6	0	0	2	2	2
11588	1	63	5	2	1	2	4	2	6	6	6	6	6	-6	-6	-6	-4	6	6	6	6	6	-6	-6	-6	-6	4	4	4	4	4	-4	-4	-4	-4	4	4	4	4	4	-4	-4	-4	-4	0	0	0	0	0
13999	2	59	5	3	3	2	1	2	-6	-4	-4	-2	2	0	-1	0	2	-5	-5	0	-3	1	0	0	0	3	-3	6	1	1	4	-4	2	-3	5	-1	5	1	1	4	-2	2	1	6	-6	-6	-6	-5	3
11622	1	18	1	1	2	2	5	1	5	4	4	4	4	-5	-5	-6	-5	3	4	4	4	4	-5	-5	-5	-5	-5	-3	-3	-3	-3	4	2	2	4	-5	-5	-5	-5	-5	3	3	3	2	1	-2	-3	-3	-3
10513	2	72	6	3	3	1	4	3	3	3	3	3	3	-2	0	-2	2	1	1	1	1	1	-1	0	-1	0	-1	-1	0	0	-3	0	2	0	2	0	0	1	1	0	0	1	0	0	0	0	0	0	0
11460	1	51	4	3	2	2	1	1	6	6	6	6	6	-6	-6	-6	-6	6	6	6	6	6	-6	-6	-6	-6	0	0	0	0	0	0	0	0	0	0	0	0	0	0	0	0	0	0	-6	-6	-6	-6	-6
11063	1	61	5	3	1	2	2	1	5	5	5	5	5	-6	0	-6	3	0	1	1	0	1	0	0	-5	-5	0	1	0	0	1	0	0	0	0	2	2	2	2	2	0	0	0	0	0	0	0	0	0
13483	2	68	6	3	1	3	4	3	6	6	6	6	6	-6	-6	-6	-6	0	0	0	0	0	0	0	0	0	-6	-6	-6	-6	-6	-6	-6	-6	-6	-6	-6	-6	-6	-6	-6	-6	0	-6	-6	-6	-6	-6	-6
13708	2	53	4	3	3	1	2	1	6	6	6	6	6	-6	-1	-6	-1	6	6	5	6	6	-6	0	-4	-4	0	0	0	0	2	0	3	0	0	3	3	3	5	5	-4	-4	3	3	-6	-6	-6	3	-1
10027	1	69	6	2	2	1	4	1	2	0	0	0	2	0	5	4	6	2	3	4	1	3	0	5	6	1	0	1	2	3	1	-2	3	1	0	2	1	2	3	0	-2	0	1	2	4	4	5	2	3
10080	1	56	5	2	1	3	1	1	6	6	6	6	6	-6	6	-6	-6	6	6	6	6	6	-6	-6	6	0	0	-2	3	0	0	-5	3	-1	0	-1	-1	-1	-1	-1	-5	6	0	-1	-6	-6	-6	-6	-6
10362	2	67	6	2	3	1	4	2	6	6	6	6	6	-6	0	0	0	0	0	0	0	6	0	0	0	0	0	0	0	0	0	0	0	0	0	0	0	0	0	0	0	0	0	0	0	0	0	0	0
10374	2	57	5	2	2	1	1	2	-1	1	3	-2	2	0	-4	1	0	2	5	0	4	0	4	-2	3	-2	0	3	1	0	3	1	4	0	1	3	-1	5	1	-4	5	-2	4	-2	3	0	4	-1	1
10472	2	65	6	1	2	1	4	1	6	6	2	6	5	-6	1	1	2	-6	-6	-6	-6	-6	6	1	-6	-3	0	0	0	0	0	1	1	0	1	-6	-4	-6	-6	-1	-6	0	0	0	0	0	0	0	0
10635	2	68	6	3	3	2	4	2	4	6	3	1	4	-1	5	2	6	2	3	4	5	2	-1	3	-4	4	2	4	4	5	4	-3	-4	-4	0	3	4	4	5	5	-3	0	-3	1	0	1	-4	-5	0
10654	1	57	5	2	3	3	1	2	6	6	6	6	6	-6	-6	-6	-6	6	6	6	6	6	-6	-6	-6	-6	-6	-6	0	-6	1	6	-6	6	-6	-6	6	6	-6	6	-6	-6	6	-6	-6	-6	-6	-6	-6
10835	2	30	2	1	2	1	6	1	1	0	0	1	1	-1	0	-2	4	3	4	3	3	2	-5	-5	-5	-5	0	3	0	-2	0	1	0	-3	4	3	0	0	4	5	-5	-5	-5	-5	2	1	-1	-1	-1
10960	1	65	6	2	3	2	4	1	6	6	6	6	6	-6	6	5	1	6	6	6	6	6	-6	1	1	1	-6	-6	-6	-4	-4	6	-4	-4	-1	-6	-6	-6	-3	-3	-6	-3	-3	-3	-6	-6	-6	-4	-4
11065	2	59	5	1	3	3	4	1	4	4	4	4	4	-5	-5	0	0	4	4	4	4	4	-4	-4	1	1	5	5	5	5	5	-4	2	1	0	4	4	4	4	0	-4	3	1	1	4	4	4	4	0
11370	2	59	5	2	3	2	4	1	6	6	6	6	6	-6	6	6	-3	6	6	6	6	6	-6	6	-6	-2	1	1	6	6	6	-6	6	1	1	1	1	1	1	1	1	6	1	6	3	3	4	3	0
11542	2	75	6	2	1	1	4	1	6	3	6	0	-6	6	-6	-6	0	3	3	6	6	0	-6	6	3	-4	1	6	1	-2	-2	-6	6	0	0	0	6	6	2	-2	6	6	-4	0	0	0	0	0	0
11644	2	73	6	2	3	3	4	2	4	4	4	4	4	4	4	4	-3	6	6	6	6	6	6	6	6	-5	-4	-4	-4	-4	-4	-4	-4	-4	-6	-1	-1	-1	-1	-1	-1	-1	-1	-1	-6	-6	-6	-6	-6
12033	1	24	1	3	3	1	5	1	2	2	2	2	2	-5	5	-4	2	3	3	3	3	3	-4	2	-3	1	2	-2	0	2	0	0	2	-1	0	2	2	2	2	0	-1	2	-1	-1	0	0	0	0	0
12105	2	72	6	3	3	1	4	2	6	6	6	-6	6	-6	-6	-6	6	6	6	6	6	6	-6	-6	-6	-6	0	6	0	0	6	-4	-6	-6	6	6	6	6	6	6	-6	-6	-6	-6	0	0	0	0	0
12150	1	66	6	3	2	2	4	2	-2	2	-1	-1	1	0	3	3	3	-2	0	2	2	2	0	4	4	4	1	2	2	2	2	1	4	4	4	-2	1	1	1	3	0	4	4	4	-3	2	0	2	2
12178	2	36	3	4	2	1	6	1	6	6	6	6	6	-6	-6	-6	0	6	6	6	6	3	-5	0	-5	-4	2	2	2	2	2	2	-2	6	5	4	3	3	2	2	-4	4	1	1	0	-1	-2	1	0
12368	1	56	5	3	2	2	1	1	3	4	5	4	5	-5	3	-5	1	4	5	5	5	4	-5	-5	-5	1	4	4	5	5	4	4	-5	-5	1	4	4	4	3	4	-5	-5	-5	0	4	4	5	4	4
13005	2	72	6	3	1	3	6	1	6	3	6	6	6	-6	5	-6	6	6	6	6	5	6	-6	-6	-6	-5	3	1	2	6	6	1	-5	-4	2	1	0	0	4	1	-3	-1	0	0	-4	-3	1	-1	0
13097	1	76	6	3	3	1	4	2	6	6	6	6	6	-6	-6	-6	-6	5	6	6	6	6	-6	-6	-6	-6	-1	5	-1	3	6	-5	-5	-4	-4	2	5	5	4	6	-6	-5	-5	-3	-1	5	3	2	2
13887	2	66	6	1	2	1	4	3	6	0	4	4	4	-6	-6	-6	-6	4	3	3	3	3	-5	-5	-5	-5	-1	-1	-1	-1	-1	-1	-5	-2	-5	-3	-4	-5	-4	-4	-4	-6	-5	-5	3	-1	-5	-5	-5
13115	2	67	6	4	3	1	4	3	6	6	6	6	6	0	0	0	0	6	6	6	6	6	0	0	0	0	0	0	0	0	0	0	0	0	0	4	6	4	4	6	0	0	0	0	3	3	3	4	4
10665	2	64	5	2	3	2	4	1	4	4	4	3	3	-5	-5	-6	-4	0	2	3	2	3	-5	-4	-4	-4	0	0	0	0	0	0	0	0	0	0	0	0	0	0	0	0	2	0	-2	-2	-3	0	0
13296	2	53	4	4	2	1	2	1	6	6	6	6	6	-6	0	-6	-6	6	6	6	6	6	-6	0	-6	-6	0	0	0	0	0	0	0	0	0	0	0	0	0	0	0	0	0	0	0	0	0	0	0
11456	2	67	6	3	2	1	1	2	2	0	1	0	1	3	2	1	1	4	4	6	4	4	3	4	5	3	4	3	5	4	5	4	5	4	5	4	3	4	3	4	2	3	2	4	5	4	3	4	3
12503	1	83	6	2	1	3	4	1	6	6	6	6	6	-6	-6	-6	-6	6	6	6	6	6	-6	-6	-6	-6	0	0	0	0	0	0	0	0	0	0	0	0	0	0	0	0	0	0	0	0	0	0	0
10186	2	75	6	4	3	2	4	3	6	2	6	6	6	-6	-3	6	6	6	4	6	6	6	-6	-4	-6	-6	1	1	1	2	4	0	3	3	4	6	6	6	6	3	0	3	-5	0	-5	-5	-5	0	0
11378	2	67	6	3	3	1	6	1	3	3	4	4	4	-6	-4	-4	-3	-4	-2	1	1	1	-5	2	-4	-5	1	3	3	1	1	-4	-4	-4	-3	4	4	4	4	5	-5	-1	-3	-3	-2	-3	-4	-4	-3
10313	1	64	5	2	2	2	2	1	5	5	0	3	-1	-4	6	1	6	6	6	6	6	6	2	6	1	-4	5	5	5	5	6	1	6	-6	3	6	6	6	6	3	1	6	-2	-5	6	6	6	6	6
13900	1	83	6	3	2	2	4	2	4	4	4	4	4	-4	5	-4	-4	0	2	2	2	2	-5	4	-4	-4	2	2	2	2	2	-5	3	2	-4	2	2	2	2	2	-6	4	0	-6	0	0	0	0	2
12587	1	57	5	3	1	3	2	1	6	4	6	6	6	-6	-6	6	-6	3	5	6	6	6	-6	-6	-6	-6	1	1	-1	4	-2	0	-2	-2	2	4	5	6	6	-1	3	-4	5	5	-2	2	-6	6	4
10776	2	67	6	3	3	2	6	2	2	2	2	2	2	2	-4	6	6	3	5	5	3	4	-6	-4	-6	-6	0	0	0	0	0	-6	-6	0	0	4	4	4	4	4	-6	-1	-6	-6	0	0	0	-3	0
10200	1	75	6	3	3	2	4	2	-1	3	4	4	6	-3	-4	-4	0	6	6	6	3	6	-1	-1	3	4	6	6	3	3	6	0	0	0	6	6	6	3	3	6	0	-2	0	3	6	6	0	0	6
13865	1	49	4	2	3	1	1	1	6	4	6	6	6	-6	-6	-6	-6	5	5	6	5	5	-6	-6	-6	-6	1	1	1	0	0	-5	-1	-5	-5	0	-2	-2	-2	-2	0	-2	-5	-5	-4	-4	-4	1	1
10060	1	73	6	1	3	2	4	1	-3	1	-3	3	-2	-3	5	5	5	0	3	2	0	0	-1	5	2	2	-6	-6	-4	-4	0	4	4	4	4	-6	4	-6	-6	-4	5	5	-1	1	-6	-6	-2	-3	-3
10924	2	38	3	2	2	2	1	1	3	3	5	5	-1	-6	-4	-6	-5	5	5	6	5	-3	-6	-4	-3	-4	0	0	4	-6	1	-2	-3	5	2	-3	-4	-5	-4	2	0	2	4	3	-5	-5	5	-3	1
12647	2	37	3	2	1	3	1	1	5	5	0	1	5	0	4	-4	-5	0	2	5	1	5	1	5	-6	-6	-6	-6	-4	-4	-5	-5	5	3	4	-3	-2	2	-1	4	0	5	4	4	-5	-4	0	-3	2
12361	1	73	6	2	1	1	4	1	3	2	2	3	0	-4	-5	-5	-6	4	-5	0	3	0	4	3	1	0	2	-2	0	3	3	-2	4	0	3	-4	-6	-3	-3	-4	-4	-5	-5	-1	-2	-4	-6	3	4
11850	1	19	1	1	1	3	5	1	5	6	6	6	6	-6	-6	-6	-6	4	5	5	4	4	-6	-5	-5	-6	2	0	-1	-3	-2	2	1	3	0	-1	-2	-3	-2	-3	2	0	1	-1	-2	-3	0	-5	-4
11597	2	27	2	3	2	2	3	2	-3	-3	-3	-1	-1	-1	-2	-1	0	-1	-1	-1	0	0	0	0	0	0	1	1	1	1	1	1	1	2	2	1	1	1	1	1	2	2	1	1	0	0	0	0	0
11686	2	70	6	2	2	1	4	1	-2	-2	1	3	3	0	0	0	3	2	3	4	5	5	-4	1	-3	4	-3	-3	-3	-6	1	-4	4	0	4	-4	-4	-4	-5	1	-2	2	0	3	-5	-5	-6	-4	1
10092	2	78	6	4	2	1	2	1	6	6	6	4	6	3	6	3	6	3	4	2	6	6	6	6	6	6	2	3	2	3	2	2	2	6	2	4	2	3	2	2	2	1	0	6	3	2	3	1	1
13797	1	49	4	2	2	2	1	2	3	1	3	1	3	2	3	1	1	3	1	3	1	4	2	1	2	0	3	2	4	2	4	2	3	1	2	3	2	3	2	2	0	2	1	0	5	2	3	2	3
13766	2	54	4	3	2	2	1	1	2	4	2	3	2	4	3	3	3	3	1	3	2	3	4	2	3	3	1	0	2	1	2	3	2	3	3	3	2	4	3	4	2	4	3	2	3	1	2	3	2
13004	2	65	6	3	2	1	4	2	-1	1	6	6	6	-6	-6	-6	0	2	4	6	6	6	-6	-6	-6	-3	3	3	3	3	3	-6	-6	0	0	3	3	3	3	6	-6	-6	-6	0	-1	-1	-1	-1	-1
12200	1	72	6	4	3	3	6	2	5	5	4	5	6	-6	-6	-6	-6	1	1	2	2	6	-6	-6	-6	-6	2	2	6	6	6	-6	-2	-6	-6	2	3	5	6	6	-6	-1	-5	-6	-2	0	0	-3	6
12483	1	87	6	3	2	2	4	2	2	2	2	2	2	-6	-6	-6	2	3	3	-5	-5	3	-5	-5	-5	-5	-6	3	3	-6	3	-6	-6	-6	4	3	3	3	-6	3	-6	-6	-6	4	-6	-6	4	-6	-6
10025	1	57	5	2	2	1	4	1	5	6	6	6	5	-6	-6	-6	-6	5	5	6	5	4	-6	-6	-6	-6	-6	-6	-5	-5	-5	6	-6	5	4	-6	-6	-6	-6	-6	-5	-6	4	4	-6	-6	-6	-6	-6
10588	2	75	6	4	3	3	4	2	0	0	1	2	2	0	0	3	1	0	0	1	2	2	-2	1	-3	1	-3	-3	-3	-3	0	0	4	1	2	-3	-3	-3	-3	0	2	4	2	2	-6	-6	-6	-6	2
13541	2	29	2	4	2	3	1	1	6	2	4	6	6	-3	0	-3	-6	2	2	2	2	2	-6	-1	-3	-6	0	-3	0	-3	2	0	0	3	3	0	-4	-2	-2	1	0	3	2	3	0	-4	-2	2	2
12405	1	73	6	3	3	2	4	2	4	0	0	0	0	-6	-6	-6	0	3	3	3	3	0	-5	0	-6	-1	-1	-1	-1	-1	-1	-1	-1	-1	-1	0	0	0	0	0	0	0	0	0	-6	-6	-6	-6	-6
13327	2	19	1	3	1	2	5	1	2	3	3	2	2	-6	-6	-6	-6	0	0	-1	-2	-2	-2	-5	-4	-5	-2	-5	-5	-5	0	-1	-1	0	-1	-2	-5	-5	-4	0	-1	-1	0	1	-6	-6	-6	-6	-5
11886	1	69	6	4	2	2	6	2	6	6	6	6	6	-6	-6	-6	-6	6	6	6	6	6	-6	-6	-6	-6	4	4	4	4	4	-6	-6	-6	-6	6	6	6	6	6	-6	-6	-6	-6	-1	-1	-1	-2	-1
12491	2	66	6	3	2	2	4	2	6	4	4	4	4	-1	1	-4	-1	6	6	6	6	6	-6	-1	-1	-1	5	5	5	6	6	0	0	0	0	0	0	0	0	0	-1	-1	-1	-1	-2	0	0	-2	0
10242	1	45	4	3	2	2	1	1	6	6	6	6	6	-6	0	-6	-6	6	6	6	6	6	-6	-6	-6	-6	0	-6	-4	-2	-5	-6	6	3	3	3	0	4	3	5	-6	6	0	-4	-6	-6	2	-4	2
10247	1	64	5	3	2	2	4	1	6	6	6	6	6	-6	-6	-6	-3	2	6	4	6	6	-6	3	0	0	0	6	0	0	6	0	6	0	6	0	6	0	6	6	0	6	4	6	-6	-6	-6	-6	6
13455	2	46	4	3	1	1	2	1	2	2	2	2	2	1	0	0	0	1	1	1	1	1	-2	0	0	0	2	2	2	1	2	1	0	1	0	2	2	3	3	3	3	3	2	2	-3	-1	-1	-1	-3
10184	1	55	5	2	3	1	1	1	-5	-5	4	4	4	-6	-6	3	-3	-6	-5	-5	-5	-4	-6	-6	-5	-4	-6	-6	-6	-6	-5	-6	-6	-3	-2	-5	-5	-5	-5	-5	-6	-5	-5	-5	-6	-6	-6	-6	-6
12767	2	73	6	3	3	3	4	2	6	6	6	6	6	-6	-6	-6	-6	6	6	6	6	6	3	3	3	3	6	6	6	6	6	5	4	4	4	6	6	6	6	6	-6	-6	-6	-6	6	6	6	6	6
12588	1	83	6	3	2	2	4	2	-6	-3	6	6	6	-6	-1	-6	-6	6	3	6	3	3	-6	0	-6	-6	2	6	3	-4	6	-4	-2	-6	-6	-6	6	6	0	5	-4	-3	-6	-1	-6	-6	-6	-6	6
10377	1	58	5	3	1	3	2	1	3	3	4	4	4	-6	-6	-6	-2	0	0	2	-3	0	-6	0	0	-4	-6	-4	-4	-6	-4	-4	3	-4	-4	-2	-2	1	1	1	-6	-2	1	1	-6	-6	-6	-6	-6
10548	1	55	5	2	2	2	2	1	6	1	6	3	6	-5	-5	-5	-5	6	5	6	5	5	-6	-6	-6	-6	0	0	0	-2	0	1	3	3	3	-1	-1	0	0	2	-3	-4	-5	-5	-5	-4	-4	-4	-3
10777	2	67	6	3	3	1	6	1	6	6	6	6	6	-6	0	-4	-3	6	6	6	6	6	-6	6	-5	-5	0	5	0	-3	6	-6	6	2	-4	2	6	0	4	6	-5	6	3	-5	-4	4	-3	-4	6
13359	1	63	5	3	2	2	3	1	0	1	-1	0	1	-1	3	-1	1	0	0	0	0	1	-3	1	0	0	-3	-3	-3	-3	-3	-3	2	2	-1	-3	-3	-3	-1	-3	-1	2	1	0	-3	-3	-3	-3	-1
12153	1	66	6	2	2	2	4	3	4	5	6	5	6	-6	-6	4	-6	4	5	6	5	5	-6	-6	4	-6	4	5	6	5	5	-6	-6	4	-6	4	5	6	6	6	-6	3	-6	-6	6	6	6	6	6
13042	1	66	6	2	3	2	4	1	5	4	4	3	4	-5	0	-3	-3	-1	2	5	5	1	-5	5	-5	-5	5	5	5	5	5	-5	0	-5	-4	0	0	-1	0	0	-5	1	-5	-4	1	-1	1	-1	1
11829	1	29	2	3	2	3	1	1	6	6	6	6	6	-6	-6	-6	-6	6	6	6	6	6	-6	-6	-6	-6	0	0	0	0	0	0	3	3	3	0	0	0	0	0	-1	2	1	1	-1	-1	-1	-1	-1
12929	1	79	6	3	2	2	4	1	-1	-1	1	1	1	-4	-2	-4	-4	0	0	2	2	2	-3	-3	-5	-5	-1	-1	-1	-1	-1	-4	-4	-5	-5	1	3	3	3	3	-5	-5	-5	-5	-1	-1	-1	-1	-1
13242	1	63	5	3	2	2	2	1	-2	-2	-4	-1	-1	6	1	1	4	0	-1	0	-2	1	4	4	4	1	-5	-5	-2	-6	0	-6	-6	-2	-6	3	5	5	5	0	-6	-4	3	-4	4	-6	-1	-5	-1
13199	1	52	4	3	3	1	4	2	2	2	2	2	3	-5	-5	-5	-3	-2	1	3	3	3	-6	-5	1	2	0	0	1	-2	1	0	-6	5	3	2	2	2	3	3	-3	-6	1	-3	-5	-5	-3	0	0
10401	2	40	3	2	2	1	1	1	-2	-4	-3	-1	-2	0	0	-3	-1	1	-3	-3	0	-2	1	1	-2	0	0	-1	-2	1	0	-3	0	0	-2	0	-1	-1	1	2	2	-3	0	-2	-1	1	-1	2	-1
12484	2	23	1	3	3	1	1	1	4	4	6	5	5	-6	-6	-6	-6	-5	-3	0	-5	2	0	0	0	5	-6	-6	-6	-6	1	4	4	3	4	-4	-4	-4	0	3	0	3	3	6	-5	-5	-5	-5	-1
12782	2	19	1	2	2	1	5	1	-6	-5	-4	-1	5	0	-1	0	0	-2	1	-4	-1	-1	-2	0	1	0	2	-1	-1	1	-2	1	2	1	0	-2	1	-2	-3	0	1	1	2	-1	0	-2	0	3	0
13398	1	39	3	3	2	1	3	1	3	1	1	2	3	-6	-4	-6	-6	-2	-6	-6	-6	1	1	3	-6	1	2	-1	0	1	1	2	3	0	1	2	-3	-2	1	3	2	2	-3	1	-6	-6	-6	0	1
11709	1	37	3	3	2	2	1	1	6	1	3	6	6	-6	-5	-6	3	4	4	2	5	5	-3	1	-5	2	-4	-5	-2	3	3	0	4	-2	2	0	-2	0	1	1	-1	3	-4	-1	-5	-4	-4	-1	2
13018	1	69	6	2	2	1	4	2	6	6	6	6	6	-6	-6	-6	-6	0	2	2	2	2	-6	-6	0	-6	0	0	0	0	0	0	0	0	0	0	0	0	0	0	0	0	0	0	0	0	0	0	0
10690	2	75	6	3	3	2	4	3	4	6	6	6	6	-6	-6	-6	-6	0	-1	4	1	5	1	6	2	3	3	4	1	4	4	-1	0	0	3	5	6	6	6	6	-5	-5	-5	-5	-1	-1	-1	-1	-1
11121	2	47	4	3	2	2	1	1	5	5	5	5	5	-6	-4	-4	-3	5	5	5	5	3	-6	-4	0	0	0	0	0	0	2	0	2	0	2	4	4	4	4	2	-5	3	0	1	0	0	0	-2	1
11235	1	72	6	4	3	1	4	2	4	4	6	4	4	-6	-3	-6	-2	6	4	6	4	4	-6	-4	-6	-4	2	2	1	1	2	-4	-3	-4	-3	0	1	0	0	0	-6	-4	-3	-3	-3	-3	-4	-4	-4
13475	1	60	5	3	2	2	2	1	2	1	5	5	5	1	-2	2	2	5	0	3	5	5	3	-1	-6	3	-1	5	5	1	4	-1	3	-1	1	3	5	5	5	5	-3	0	0	0	-6	1	4	1	1
13627	1	61	5	4	2	2	2	1	2	6	6	5	6	-6	0	-5	0	2	4	5	5	5	-6	0	-6	0	0	-4	0	4	4	0	4	4	0	-4	-4	-4	0	3	0	5	5	0	-6	-6	-6	-6	0
12797	1	38	3	2	2	1	2	1	1	2	3	3	3	-6	1	-6	-6	2	2	2	2	2	-6	1	-6	-6	1	1	2	2	2	-4	2	0	-4	0	1	1	1	1	-6	1	1	-4	0	3	0	3	2
12210	1	77	6	3	1	1	4	1	-2	-3	4	4	4	-6	-5	-6	-6	4	2	4	4	4	-6	-6	-6	-6	-6	6	-6	-6	-6	-4	-4	-6	-6	5	6	4	6	6	-6	-6	-6	-6	-6	-6	-6	6	5
12445	2	73	6	3	2	2	4	3	5	5	5	4	2	-1	-1	1	1	5	5	5	4	2	0	-1	1	0	5	5	5	3	3	1	1	3	1	5	5	5	5	2	1	2	1	1	3	3	0	1	0
13217	2	42	3	2	2	1	1	1	6	6	6	6	6	-6	-6	-6	-6	1	1	1	2	2	-3	-3	-3	-5	2	3	2	3	6	-2	-2	2	0	3	3	3	3	3	-4	-5	-6	-3	4	3	-4	-1	0
11215	1	73	6	3	1	1	4	1	6	6	6	6	6	-6	-6	-6	-6	-3	0	3	0	0	-2	-3	-3	-6	0	0	0	0	0	0	0	0	0	0	0	0	0	0	0	0	0	0	0	0	0	0	0
10040	1	42	3	2	2	1	1	1	-1	-2	0	-1	0	3	-3	0	2	-1	-1	-1	3	-4	-2	2	-1	1	-1	3	0	0	-3	1	-1	-4	2	-2	-3	-1	2	-3	-4	1	-1	-3	-1	-3	2	4	2
10750	1	79	6	4	1	3	6	2	5	5	6	0	6	-5	0	-6	0	6	6	6	4	6	-4	-6	-6	-1	6	6	6	4	6	-6	-4	-6	0	6	6	6	6	6	-4	-6	-6	0	3	3	6	4	4
10484	1	35	3	2	2	1	2	1	0	-3	2	-2	2	-2	4	3	2	3	4	4	3	5	-4	0	-2	1	-2	-4	2	-2	0	-1	1	1	0	-2	-6	3	-3	0	3	2	-1	0	-6	-6	0	-6	-6
11670	1	47	4	2	1	3	1	1	4	4	4	3	5	-3	-4	-4	-4	3	3	3	3	3	-4	4	-5	-3	-1	-2	-2	-2	-1	0	2	2	2	0	0	0	0	0	0	0	0	0	0	0	0	0	0
11178	1	75	6	3	2	1	4	2	6	6	6	6	6	-6	-6	-6	-6	6	6	6	6	6	-6	-6	-6	-6	1	1	1	1	1	-6	-6	-6	-6	1	1	1	2	-5	-6	0	-2	-2	-6	-6	-6	-6	-6
13270	1	67	6	3	3	2	4	2	4	4	5	5	5	-5	-5	-5	-5	3	3	4	4	4	-4	-5	-5	-5	3	3	3	3	3	-5	-5	-5	-5	4	4	4	4	4	-4	-4	-4	-4	0	0	0	0	0
12689	2	67	6	2	3	1	6	2	3	0	3	3	3	-6	-6	-6	2	-6	-6	-6	-6	-6	6	-6	6	1	0	2	0	0	2	0	0	0	2	-4	-4	0	2	-3	0	0	-3	1	-6	-6	-6	-6	-6
12943	1	40	3	4	2	1	2	1	6	6	6	6	6	-6	-5	-6	-6	6	6	6	6	6	-6	-5	-6	-6	2	4	5	5	5	-5	-5	1	-5	4	4	5	5	5	-6	-5	0	-6	-2	-2	-2	-5	-5
10763	2	58	5	3	2	2	1	1	6	6	6	6	6	-6	0	-6	-6	6	6	6	6	6	-6	-6	-6	-6	6	6	6	2	4	-6	-1	0	0	6	6	6	6	0	-4	-3	-5	0	-1	-1	-1	-1	-1
10254	1	71	6	3	2	2	6	1	4	4	5	5	2	-5	5	0	2	3	3	4	4	5	1	-2	3	-3	3	4	3	2	4	1	2	5	0	3	2	3	5	3	0	-2	2	0	1	3	2	0	3
13114	1	63	5	3	1	2	4	2	6	6	6	6	6	-6	-6	-6	-3	6	6	6	6	6	-6	-6	-6	-3	0	0	0	0	0	0	0	0	0	-6	-6	-6	-6	-6	6	6	6	6	-6	-6	-6	-6	-6
12571	1	77	6	4	2	1	4	2	6	6	6	6	6	-6	2	-6	-3	6	6	6	6	6	6	6	-4	4	-2	5	5	5	2	-6	6	-1	1	6	6	6	6	6	-6	6	0	2	-1	-1	1	1	5
11863	1	50	4	2	2	2	1	1	2	3	6	5	6	-6	1	-3	4	6	6	6	6	6	-6	0	-6	-1	0	1	1	0	6	1	3	4	3	-1	1	2	2	6	3	2	2	0	-4	-4	0	-4	6
11418	2	50	4	2	3	3	1	1	3	4	4	5	4	-2	-3	-3	-4	-3	-1	-4	0	0	0	1	1	1	-5	-5	0	-3	0	1	0	1	0	-3	0	-2	0	0	0	0	0	-1	-6	-5	-6	-3	0
10058	1	49	4	2	3	1	1	2	5	5	5	0	5	-5	-5	-5	-3	0	1	1	1	2	-4	-4	-4	-4	0	-3	0	0	4	4	0	0	0	5	5	5	5	5	5	-3	5	5	0	0	0	0	0
12847	1	60	5	3	2	1	1	1	6	6	6	6	5	-6	3	-3	3	5	5	6	3	3	-3	3	4	0	2	4	3	1	4	-2	4	0	2	3	2	2	1	4	0	4	1	-1	0	-4	-4	-6	4
12945	2	23	1	3	1	2	1	1	4	0	4	1	3	-6	-6	-6	-6	3	3	3	3	2	-6	-6	-6	-6	0	0	0	0	0	-4	-4	-4	-4	3	2	3	2	0	-6	-6	-6	-6	1	1	1	1	1
12510	1	48	4	3	2	1	1	2	1	4	3	-4	4	0	-4	-3	-4	-3	2	-4	-4	-4	3	-5	3	-5	-5	2	3	-3	-4	4	-4	-4	-4	3	4	4	4	5	-3	-5	-5	-5	-4	5	-5	-5	4
10887	1	25	2	4	2	2	5	1	4	5	6	6	6	-6	2	-6	-6	3	5	5	6	6	-6	1	-6	-5	5	5	6	6	6	-6	3	-6	-6	4	6	4	5	6	-5	4	-5	-4	-4	1	-1	5	6
10114	2	60	5	3	1	1	6	1	5	5	5	5	5	-6	-6	-6	-6	4	4	4	4	4	-5	-5	-5	-5	0	0	0	0	0	0	0	0	0	0	0	0	0	0	0	0	0	0	0	0	0	0	0
12325	2	25	2	2	2	1	1	1	4	1	4	4	3	4	3	3	3	3	1	4	2	3	1	3	3	1	2	1	1	3	5	4	3	3	4	3	3	1	2	1	2	2	2	1	2	2	3	3	4
12373	2	62	5	3	3	1	4	1	6	6	6	6	6	-6	0	-6	-6	6	6	6	6	6	-6	0	-6	-6	-3	-2	1	-3	-2	0	0	2	-2	-3	-2	0	-5	-1	-1	-1	3	1	-6	-6	-6	-5	-4
13553	2	53	4	2	2	1	1	1	3	3	3	3	3	-6	-6	-6	-6	4	4	4	4	4	-6	-6	-6	-6	-2	-2	-6	-6	-6	-1	1	1	1	-4	-4	-4	0	-4	0	0	3	0	-6	-6	-6	-6	-6
10069	1	47	4	4	3	3	1	1	6	6	6	6	6	-6	6	-6	0	6	6	6	6	6	-6	6	-6	0	-6	-6	-6	-6	-6	0	6	0	6	-6	-6	-6	-6	0	0	6	6	6	-6	-6	-6	-6	1
10341	2	60	5	2	2	1	1	3	2	0	1	2	0	1	-1	1	-1	2	1	-1	1	1	0	0	0	-1	1	0	1	0	1	-1	1	-2	0	2	0	2	-1	1	0	1	0	0	4	2	1	2	3
12442	2	59	5	3	2	1	1	3	2	1	3	2	3	1	2	1	2	2	1	2	1	1	0	2	0	1	3	1	2	0	2	3	1	3	1	3	2	4	3	1	2	1	2	0	3	2	3	0	1
13611	1	75	6	4	3	2	2	1	6	6	6	6	4	0	0	0	0	6	6	6	6	3	0	0	0	0	0	0	0	0	0	0	0	0	0	2	1	5	0	0	0	0	0	0	0	0	0	0	0
10811	1	60	5	3	3	2	2	1	6	6	6	6	6	-6	-6	-6	-6	6	6	6	6	6	-6	-5	0	0	0	0	0	-3	0	3	5	3	5	0	0	2	0	0	0	5	0	0	-2	0	0	-2	0
10906	2	69	6	4	3	3	4	3	6	6	6	6	6	-6	5	-6	-5	6	6	6	6	6	-6	5	-6	-5	-3	-3	-4	-5	-1	-4	4	-4	4	6	6	6	6	6	-6	5	-6	-6	-1	-2	-3	-5	4
13723	2	64	5	4	2	1	4	2	-4	4	5	5	5	-4	-4	-4	-3	-4	4	5	5	5	-4	-4	-4	-4	-6	-5	-5	-5	-5	-5	-5	-5	-5	-5	-5	-5	-5	-5	-5	-5	-5	-5	-5	-5	-5	-5	-5
11069	1	41	3	4	1	3	1	1	6	6	6	6	6	-6	-6	-6	-6	6	6	6	6	6	-6	-5	-6	-6	-4	-4	-6	-3	-2	6	1	6	2	4	4	4	4	-3	-6	-3	-6	-6	-6	-6	-6	-3	-3
10735	1	52	4	2	3	3	1	1	6	0	5	0	-3	0	3	-2	-2	6	2	4	0	0	-2	3	0	-2	6	2	4	1	0	-1	-2	-1	0	6	4	2	2	2	-1	-1	1	1	-1	-1	-1	-3	-3
12030	2	64	5	2	2	2	4	2	6	6	6	4	0	-6	-6	-4	-4	3	6	6	4	5	-6	-5	-6	-6	-6	-4	-6	-4	0	5	5	6	4	1	4	4	2	5	-1	0	0	2	-5	-5	-5	-1	-1
10090	2	64	5	3	2	2	2	1	6	6	6	0	3	-4	0	-5	-2	3	5	4	4	5	-5	-1	-5	-1	-5	6	-5	-5	0	-5	6	6	6	6	6	6	6	6	0	0	0	0	-1	6	-6	-6	-1
12399	1	57	5	3	2	2	1	3	6	6	6	6	6	6	6	6	6	4	3	3	4	4	5	5	5	5	4	4	4	4	4	4	4	4	4	3	3	3	3	3	3	3	3	3	3	3	3	2	2
11591	1	76	6	2	3	2	4	2	5	5	5	5	5	-6	0	-5	-5	-4	1	1	0	1	-6	0	-5	0	0	5	1	0	2	-3	0	0	2	0	4	0	2	2	-5	2	0	2	-4	-4	-4	1	3
12478	2	62	5	2	2	1	4	2	6	0	0	0	0	-6	0	0	0	0	0	0	0	0	-6	0	0	0	4	4	4	4	4	-2	0	0	0	-3	-3	-3	-3	-3	-6	-3	-5	0	-6	-6	-6	-6	-3
10332	1	51	4	2	2	2	1	1	6	6	6	6	6	-6	1	-6	-6	6	6	6	6	6	-6	0	-6	-6	-3	-3	-3	-3	2	3	3	3	3	1	1	2	2	6	-1	-1	0	0	0	0	0	0	0
12450	2	53	4	2	3	2	1	2	5	4	1	5	0	-6	0	-4	-4	1	1	3	2	0	4	0	-5	-5	-2	0	0	0	0	0	0	0	0	0	0	0	0	0	0	0	0	0	0	0	0	0	0
11823	2	65	6	2	2	1	4	2	2	2	4	4	3	0	1	-1	1	5	5	4	5	3	0	1	-2	0	0	4	1	0	0	0	3	3	3	2	2	2	0	2	0	3	2	2	1	3	2	2	3
13107	2	76	6	2	2	1	4	3	4	2	3	1	2	1	2	1	2	4	2	1	-1	0	1	0	1	0	-2	1	0	-1	-2	0	-1	0	-1	2	0	1	2	-1	0	1	-1	-1	3	-1	0	-1	0
12504	1	73	6	2	2	1	4	2	-6	-2	-4	-6	-4	-6	6	-4	4	-6	-6	-6	-6	-6	-6	-6	-6	-6	-6	-6	-6	-6	-6	-6	6	-6	-6	-6	-6	-6	-6	-6	-6	6	-6	-6	-6	-6	-6	-6	-6
10949	2	69	6	2	2	2	4	2	4	3	5	2	4	-6	-6	-6	-6	4	4	5	5	2	-6	-6	-6	-6	2	4	0	2	3	-4	-4	-4	-4	4	5	6	5	5	-5	-5	-5	-5	1	1	1	0	2
10573	2	28	2	4	3	3	1	1	4	4	4	3	4	-3	-4	-3	-3	3	2	2	0	2	-2	-2	-2	-2	2	-1	0	0	0	0	-1	1	1	1	-3	-2	-2	0	-2	0	2	2	-2	-2	-1	-1	0
11647	1	45	4	2	3	3	2	1	6	3	4	4	4	-6	-1	-6	-6	6	3	1	3	5	-1	-3	-6	-6	4	0	0	-4	0	-3	0	-6	-6	4	-1	3	-2	2	-5	-3	-5	-6	1	-1	-2	1	-4
12115	2	44	3	3	1	3	1	1	2	1	6	5	3	-6	1	-6	-5	2	1	6	1	0	-6	-1	-6	-1	5	4	-5	3	3	-6	2	-3	-2	2	2	-5	1	1	-6	2	-2	-3	0	-2	-3	0	-1
13120	2	34	2	4	2	3	1	1	5	5	6	5	2	-5	-1	-4	1	0	4	3	3	5	-4	2	0	1	-2	-4	-5	0	1	0	2	3	2	0	-1	1	2	0	-2	2	0	-2	-2	-4	-3	0	3
13300	1	71	6	4	1	3	2	1	5	5	4	4	4	-5	6	0	0	6	6	6	6	3	-5	6	6	0	0	0	0	0	0	6	6	6	0	2	2	2	-1	-1	5	-1	5	-1	-5	-5	-5	0	0
10042	2	78	6	3	3	3	4	1	6	6	6	6	0	-6	-6	-6	-6	6	6	6	6	1	-6	-6	-6	-6	-5	-5	-5	-5	-2	-5	-5	-5	-2	1	1	0	0	0	-6	-6	-3	-3	-6	-6	-6	-6	-5
10819	2	65	6	3	2	3	4	1	4	5	6	5	6	-5	5	-5	0	4	2	5	4	3	-6	-4	1	-1	1	1	4	4	2	-4	-2	0	0	0	3	3	3	3	-2	-2	-4	-3	-5	-5	-6	-4	4
13052	1	65	6	3	1	1	4	2	6	6	6	6	6	-6	-6	-6	-6	6	6	6	6	6	-6	-6	-6	-6	-3	-2	0	-2	0	0	0	0	0	0	0	1	1	0	-6	-6	-6	-6	0	0	0	0	0
13512	2	37	3	3	2	1	1	1	5	5	5	5	5	-6	-5	-5	-5	5	5	5	5	5	-5	0	-3	0	-1	-2	-3	-2	-1	3	5	4	5	-4	-4	-1	-5	0	4	4	5	5	0	1	0	-1	0
13901	2	65	6	4	3	2	6	2	5	5	5	6	6	-6	-6	-6	-6	6	6	6	6	6	-6	-6	-6	-6	-5	-5	0	-3	4	-6	-6	-3	-6	-1	-1	4	-1	5	-6	-1	-1	-6	-6	-6	-6	-6	-6
13343	2	77	6	2	2	2	4	3	2	3	6	3	4	-4	-1	-2	-1	3	1	2	1	2	1	0	1	0	4	2	3	2	1	3	4	2	2	4	2	1	3	2	3	2	1	2	4	3	2	3	1
13286	1	29	2	3	3	3	2	1	6	6	6	6	6	-6	-6	-6	-6	6	6	6	6	6	-6	-6	-6	-6	0	0	-3	-6	0	0	3	0	0	0	3	0	0	0	3	3	3	0	0	0	0	-3	-3
13927	2	57	5	3	2	1	1	1	0	2	0	2	2	0	-1	-1	0	0	-2	-1	0	1	0	-1	0	-1	2	0	1	0	1	0	1	0	2	3	0	1	2	1	2	1	2	1	1	0	1	0	1
12658	1	74	6	3	3	3	4	1	6	6	6	6	6	-6	-6	-6	-6	6	6	6	6	6	-6	-6	-6	-6	2	2	2	2	6	-6	-6	-6	-6	3	3	3	3	3	-6	-6	-6	-6	0	0	0	0	0
10666	1	45	4	4	3	1	1	1	5	5	5	5	5	-6	-5	-6	-5	0	0	0	-3	0	-1	0	0	0	1	2	1	0	1	1	1	1	1	1	0	1	0	0	0	0	0	0	-2	-2	-2	-3	0
10311	2	67	6	2	1	1	4	2	6	1	-2	0	4	-6	-6	-6	-6	-1	-1	6	-1	6	-6	-6	-6	-6	-1	-1	-1	-1	-4	-6	-5	-6	-1	2	-1	-2	0	0	-6	-6	1	6	-6	-1	-6	-6	-1
10458	2	74	6	3	3	1	4	1	3	3	3	3	0	-5	0	-5	-4	0	0	0	0	0	-5	-5	0	-4	-1	-1	-1	-1	-1	-1	-1	-1	-1	0	0	0	0	0	0	0	0	0	-4	-4	-4	-4	-4
11234	1	79	6	3	3	3	6	2	3	-5	-3	-3	5	-6	-2	-2	1	-2	-6	-4	-3	-5	0	0	-6	-1	5	5	5	2	-6	2	2	-5	3	5	5	4	1	5	1	1	1	1	-4	3	3	3	3
12056	2	59	5	1	3	2	4	1	5	1	0	1	2	1	0	2	-6	6	6	6	6	6	-6	-6	-6	-6	-1	-1	-6	-6	5	6	1	6	-6	-3	0	1	1	1	1	4	1	-6	-6	-6	-6	-6	-6
12937	1	45	4	3	1	1	1	1	6	3	6	5	2	-6	-6	-6	-6	6	-1	6	6	5	-6	-6	-6	-6	-5	6	-1	-4	-4	0	3	0	1	1	0	1	1	1	1	1	0	-2	-4	-4	-4	-6	-4
13188	2	82	6	3	3	1	4	2	-6	-6	6	-6	6	6	-6	6	-6	6	6	6	6	6	-6	6	-6	6	-6	6	6	6	6	6	-6	6	-6	6	6	-6	6	6	6	6	6	6	-3	6	-6	-6	-6
13643	2	61	5	3	2	2	4	3	6	6	6	6	6	-5	-5	-5	-5	6	6	6	6	6	-1	-1	-1	-1	-1	-1	-6	-5	-5	4	4	1	4	-5	-5	-5	-5	-5	0	0	2	-2	2	-3	-1	-1	3
11546	2	64	5	3	3	1	4	1	1	-3	4	0	-3	-5	1	-2	-5	5	5	5	5	5	-5	-4	-4	-5	-5	-5	-5	-5	-4	5	-4	-4	-4	-5	-5	-4	-5	-5	-5	-5	-5	-5	-5	-5	-6	-5	-6
11185	2	79	6	4	1	3	4	1	4	4	5	0	0	-4	-4	-4	-4	0	-1	2	0	0	-3	5	-4	-1	-2	-2	1	-3	1	5	5	0	5	5	5	5	6	6	-1	5	-4	1	0	-2	-3	-3	0
11869	1	46	4	2	3	2	1	1	6	6	6	6	6	-6	-6	-6	-6	6	6	6	6	6	-6	-5	-6	-3	0	0	0	-1	-1	0	5	5	5	6	5	6	6	6	-6	-2	-6	0	0	0	2	2	5
11741	2	83	6	4	1	3	4	2	6	6	6	6	6	-6	-6	-6	-6	6	6	6	6	6	-6	-6	-6	-6	6	6	6	4	3	-1	-1	-2	-2	6	-1	6	6	6	-2	-2	-6	-2	-1	-5	-2	-2	-2
11275	2	68	6	2	2	2	4	3	5	6	6	6	5	-6	5	-6	-6	-5	-5	-4	-4	-5	-6	5	5	-6	4	4	3	2	2	-6	5	0	0	6	5	6	6	5	-6	5	0	-1	5	5	6	5	5
10958	2	74	6	3	2	1	6	1	6	3	6	6	6	-6	-6	-6	-6	6	3	6	6	6	-6	-1	-6	-6	6	6	6	6	6	-6	-2	-4	-6	6	2	6	6	6	-6	-1	-6	-6	-1	-1	-1	-1	-1
10516	2	63	5	3	2	2	4	1	6	6	6	6	6	-6	-6	-6	-6	6	6	6	6	6	-6	-6	-6	-6	6	6	6	6	6	-6	-6	-6	-6	6	6	6	6	6	-6	-6	-6	-6	6	6	6	6	6
10660	2	79	6	3	2	2	4	1	6	6	6	6	6	-6	-6	-6	-6	6	3	6	6	6	-6	-6	-6	-6	3	1	6	6	6	-6	-6	-6	-6	6	2	6	2	2	-6	-6	-6	-6	-1	-1	-1	-2	1
11494	1	86	6	1	3	1	4	1	6	6	6	6	6	-6	-6	6	-2	2	2	2	4	3	-5	-5	-5	-2	0	0	4	4	4	-5	6	0	6	6	6	6	2	6	-6	-6	0	5	-5	-5	-2	-6	-6
11844	2	66	6	2	2	2	4	1	-3	6	-3	-6	0	-6	5	0	0	-4	1	-3	-3	-2	-4	6	0	0	-2	0	-2	-3	2	-1	3	3	0	-6	-2	-1	-4	-2	-4	6	1	2	-5	4	-4	-4	-2
12770	1	44	3	2	2	1	1	1	6	4	6	3	6	-4	1	6	-4	5	1	3	0	0	0	0	-6	0	-6	-6	-6	-6	6	0	0	0	0	0	0	0	0	0	0	0	0	0	0	0	0	0	0
12827	2	37	3	4	1	3	1	1	6	6	6	6	6	-6	-6	-6	-6	0	0	0	-2	-2	-1	-6	-6	-6	-5	-5	-4	-5	0	1	2	0	2	-6	-6	-6	-6	-3	-6	6	3	3	-4	-4	-4	-4	-4
12460	2	57	5	3	3	3	3	2	1	1	1	-4	3	-4	-5	6	6	3	5	5	5	5	-6	-6	-2	-6	6	6	6	6	6	-6	-6	1	-6	6	6	6	6	6	-6	-1	4	-6	-6	-6	-6	-6	1
11318	2	55	5	1	2	1	1	1	5	3	4	4	4	-6	0	-5	-5	1	0	0	0	0	-4	0	-3	0	-3	1	1	0	2	1	3	1	1	0	0	0	0	0	0	1	0	0	-5	-5	-6	-5	-5
11293	1	56	5	3	2	1	1	3	6	6	6	6	6	-6	-3	-1	-3	5	5	5	5	5	-3	-3	-3	-3	4	4	4	4	4	-2	-2	-2	-2	3	3	3	3	3	-3	-3	-3	-3	2	2	4	3	3
10317	1	30	2	4	1	3	1	1	4	4	4	4	4	-5	-5	-5	-3	2	2	3	5	5	-5	-5	-5	-3	0	0	0	-3	2	-3	-3	-1	-1	0	0	0	-2	2	-4	-2	-2	-1	0	0	0	-3	2
10526	2	76	6	3	1	3	4	1	2	0	3	0	5	-4	-4	0	-4	-3	5	3	0	-4	-5	-4	1	-5	-5	1	-2	-5	-5	4	-5	3	-6	0	5	5	0	-4	-5	-5	1	-5	-5	5	1	5	5
11718	1	26	2	3	3	2	1	1	-1	-1	1	2	5	-6	5	-5	-5	-1	-1	-1	1	5	-5	5	-5	-5	1	1	-1	2	5	-5	6	-3	-3	1	1	1	2	4	-4	5	-4	-4	-3	-3	-3	1	4
11861	2	53	4	2	2	2	1	1	5	5	3	3	-3	0	3	1	6	-4	-4	-4	-4	-2	-1	-2	-5	-2	1	2	2	-3	2	0	2	5	-2	5	3	2	3	2	6	2	2	1	0	1	0	-1	0
13984	2	73	6	3	1	2	4	1	6	4	6	6	6	-6	-6	-6	-4	6	6	6	6	4	-6	-6	-6	-6	3	4	4	1	4	-5	-5	-2	4	5	5	6	2	5	-6	-6	-3	5	-5	-5	-5	-4	-4
12366	1	60	5	4	2	2	1	1	4	3	4	5	4	0	1	-4	-4	4	4	4	4	4	0	3	-3	-4	2	4	4	3	5	1	3	2	-4	6	5	4	5	5	-4	2	-2	-3	-6	-3	-3	0	4
12513	1	72	6	3	1	1	6	1	5	4	5	5	5	-5	0	-4	1	-1	-1	0	0	0	-5	1	-4	0	0	1	1	-1	3	-1	0	1	2	0	1	1	1	1	-3	2	0	1	-5	-5	-5	-4	-5
12158	2	69	6	2	3	3	4	2	6	6	6	6	3	-4	-6	-6	-3	2	2	2	2	1	0	-4	-4	-4	-2	-1	0	-3	-1	-3	-3	-3	-3	-3	-5	-1	-1	-2	3	-5	-4	1	-5	-5	-5	-4	0
13145	2	77	6	3	3	2	4	2	6	6	6	6	6	-6	-6	-6	0	6	6	6	6	6	-6	-6	-6	0	3	3	3	3	3	-6	0	0	0	6	6	6	6	6	-6	-6	-6	-6	1	1	-6	1	1
12529	1	70	6	4	3	2	4	2	6	2	3	-4	-4	-6	1	-2	-5	5	5	5	-2	-1	-6	-4	-6	-3	-5	-6	-6	-6	-6	-6	6	2	1	1	-5	-6	-6	-5	-2	0	0	-3	-5	-6	-5	-6	-5
10038	1	82	6	3	2	2	4	1	2	2	2	2	2	-3	2	2	2	-1	0	0	3	3	-3	0	0	0	-6	-6	-6	-6	-6	-6	-6	2	-6	-6	-6	-1	-3	-3	-3	-3	-3	-3	-5	-5	-5	-5	-5
12313	1	66	6	4	2	1	4	2	2	3	5	5	5	-5	-5	-5	-5	2	4	4	4	4	-5	-5	-5	-5	-5	-5	-5	-5	4	4	4	1	4	-5	-3	-3	-5	-5	4	4	-5	-5	-4	-4	-4	-5	4
12542	1	70	6	2	3	1	6	1	6	5	6	5	5	-6	-6	-6	-4	5	5	6	5	5	-6	-6	-6	-4	0	0	1	1	1	-3	-3	-3	-3	5	5	5	5	5	-5	-5	-5	0	0	0	0	0	0
10733	1	57	5	3	3	2	2	1	3	3	3	3	3	0	0	0	0	3	3	3	3	3	0	0	0	0	0	0	0	0	0	0	0	0	0	4	4	4	4	4	0	0	0	0	-4	-4	-4	-4	-4
11841	1	50	4	2	2	1	1	1	1	1	2	1	3	-2	2	-1	1	2	2	2	3	3	-3	4	0	0	0	1	1	1	1	-2	3	1	1	1	-1	-1	1	1	-1	3	-1	2	-3	-3	-2	-2	-2
11659	1	70	6	2	2	1	4	1	6	6	6	6	-1	-6	0	-6	-6	0	0	2	0	-3	-6	0	-6	-6	0	4	-6	-6	0	6	4	6	6	0	0	-6	-6	0	6	0	6	6	-6	0	-6	-6	0
10806	1	44	3	4	1	2	2	1	1	2	2	1	3	-6	-6	-6	-6	0	0	0	-3	2	-6	-6	-6	-6	-2	-2	0	0	0	-6	-6	-6	0	0	-2	0	0	0	-6	-6	-6	-3	-2	-4	-4	-4	0
12448	1	33	2	3	1	2	1	1	6	6	6	6	6	-6	4	-6	3	6	6	6	6	6	-6	5	-6	3	5	6	4	5	6	-3	4	0	4	5	5	5	5	6	-4	4	0	3	4	2	1	3	6
12785	1	52	4	3	3	1	1	1	6	1	3	0	3	-6	0	-6	-3	6	3	1	3	1	-6	4	-5	1	-3	-6	-4	0	0	4	6	-1	0	-4	-3	-3	-1	0	0	3	-2	0	-6	-5	-6	-4	0
10016	1	54	4	3	1	3	1	2	5	6	6	6	6	-6	-1	-6	-6	6	6	6	6	6	-6	-4	-6	-6	-3	-1	2	2	2	2	0	-3	-5	-1	2	4	6	4	-4	4	-6	-6	-5	-2	-1	2	4
11163	1	76	6	3	2	1	4	2	0	2	2	2	3	-4	-4	0	-4	-3	-3	0	-3	0	0	2	2	2	-5	-5	-5	-5	-5	-5	2	2	2	-2	-1	-2	-2	-3	-3	1	1	0	-3	-3	-3	-4	-1
12458	1	73	6	3	3	1	4	2	5	5	5	5	5	-6	-4	-5	-5	5	5	5	5	5	-5	-5	-5	-5	-1	-1	-1	-5	-1	-1	3	-3	1	0	0	0	0	3	-2	-4	0	2	0	0	0	0	0
12338	1	63	5	4	1	1	4	1	2	2	3	3	1	-3	-3	3	-2	0	0	-1	0	0	-1	-1	1	1	-4	-4	0	-2	-1	-4	-4	1	3	-5	-3	-2	-3	0	-3	2	-2	2	-3	0	-2	-2	3
13142	1	70	6	4	3	2	4	2	-6	-4	-6	-4	-4	5	5	5	5	-5	-5	-5	-5	-5	5	5	5	5	0	0	0	0	0	0	0	0	0	0	0	0	0	0	0	0	0	0	2	2	2	2	2
10428	1	38	3	1	3	2	1	1	6	0	6	6	0	-6	-6	-6	-6	6	2	6	6	0	-6	-6	-6	-6	-6	-6	-6	-6	-6	6	-6	6	0	-6	-6	-6	-6	-6	6	-6	6	0	-6	-6	-6	0	-6
12103	1	74	6	2	2	2	4	1	5	6	3	1	6	-1	5	-3	0	-2	1	1	-1	-1	1	5	5	2	-3	0	0	-1	-3	0	1	6	6	-6	-6	-6	-6	-2	6	6	6	6	-6	-6	-6	-6	-6
11003	1	39	3	4	3	3	2	1	6	6	6	4	4	-6	-6	-6	-6	3	3	6	4	4	-5	0	-3	0	0	-2	-3	-6	-3	3	6	3	3	-2	2	2	-4	0	0	4	0	0	-6	-4	-4	-6	-4
12775	2	81	6	3	2	2	4	2	2	2	2	2	5	-5	-5	-5	-2	6	6	6	6	5	-5	-1	-5	-5	3	3	3	1	3	-5	-5	-5	-5	5	5	5	2	5	-4	-6	-4	-4	-2	-2	-3	-3	0
10893	1	61	5	3	1	3	1	1	6	6	6	2	5	-5	-5	-4	-4	5	5	1	3	2	-6	-5	-2	-5	3	2	0	2	0	0	-4	2	-2	3	2	2	4	2	1	-2	3	0	-5	-5	-6	-5	-5
11368	2	62	5	3	2	2	4	2	6	6	6	6	6	6	-6	-6	-6	6	6	6	6	6	-6	-6	-6	-6	0	0	0	-6	0	0	0	0	0	6	6	6	6	6	-6	-6	-6	-6	1	1	1	-6	1
11989	1	35	3	4	1	3	1	1	6	5	6	6	5	-6	-6	-6	-6	2	2	2	4	1	-4	0	-3	-4	3	1	2	5	1	-6	0	-3	-3	0	0	0	-1	-1	-2	-2	-1	-2	-5	-5	-4	1	0
12132	1	32	2	4	3	2	1	1	6	6	6	6	6	-6	-6	-6	-6	6	6	6	6	6	-6	-6	-6	-6	-6	-6	-6	-6	-6	4	-6	4	-6	4	-1	4	3	2	-2	-6	4	-6	-6	-6	-6	-6	6
12203	1	67	6	2	3	1	6	1	6	6	6	6	6	-6	-6	-6	-1	-1	-1	4	1	1	-2	-2	-6	-6	-3	-4	-1	0	0	-1	1	-2	0	-1	3	3	3	3	-6	5	-4	-5	-6	6	-2	-4	0
12300	2	40	3	3	1	3	1	1	6	4	6	6	6	-6	1	6	0	6	5	6	6	6	-6	-1	6	6	4	4	5	5	6	-6	2	6	6	6	6	6	6	6	-5	6	6	6	5	3	5	5	6
12629	2	62	5	3	2	2	4	1	5	5	5	5	5	-6	-6	-6	-1	5	5	5	5	5	-5	-1	-5	-5	6	6	6	6	6	-5	-5	0	-1	6	6	6	6	6	-5	0	-1	-1	0	0	0	0	0
12749	1	58	5	3	1	3	2	1	4	6	4	4	4	-6	2	-4	-4	4	4	4	6	4	-5	-4	-6	1	-6	-6	-6	-6	3	-6	-6	-6	-6	-6	-6	-6	-6	-2	-6	-6	-6	-6	-6	-6	-6	-6	-1
13006	2	72	6	3	3	2	4	2	4	4	6	4	4	-6	-6	-6	-6	2	2	2	2	2	-6	-6	-6	-6	1	1	1	0	0	0	-2	-1	-4	1	1	1	1	1	-4	-4	-4	-4	-3	-3	-3	-5	-5
13051	2	73	6	2	2	2	4	1	0	3	0	0	0	0	0	0	0	0	0	0	0	0	0	0	0	0	0	0	0	0	0	0	0	0	0	0	0	0	0	0	0	0	0	0	0	0	0	0	0
13056	1	44	3	2	1	3	1	2	5	5	6	6	6	6	0	6	2	6	6	6	6	6	-5	1	3	4	4	5	5	5	4	-1	2	2	5	5	5	4	6	5	-6	-4	-4	2	2	3	2	1	1
13710	2	74	6	4	1	3	4	3	4	4	4	4	4	-6	0	-6	-3	-1	-1	-1	-1	-1	-6	-6	-5	-2	-6	-5	-4	-1	-1	-4	-5	5	1	6	5	5	5	5	-6	-3	-5	2	-1	1	1	-1	-1
12031	2	64	5	1	3	1	4	1	4	3	5	5	4	-6	-6	-6	-6	5	5	6	5	5	-6	-6	-6	-6	4	3	4	4	4	-6	-6	-6	-6	4	4	5	5	4	-6	-6	-6	-6	-2	-2	-2	-2	-2
11927	1	55	5	2	3	2	6	1	1	-3	1	-2	2	-3	0	-4	2	-1	3	3	0	3	0	2	-2	4	1	4	2	-2	3	-1	2	1	3	1	2	2	0	2	-1	2	-1	1	1	0	2	-1	1
11679	1	75	6	2	3	3	4	2	6	6	6	6	6	-6	-6	-6	-6	6	6	6	6	6	-6	-6	-6	-6	4	4	4	4	4	-6	-6	-6	-6	6	6	6	6	6	-6	-6	-6	-6	-6	-6	-6	-6	-6
12980	2	64	5	4	1	3	2	1	-4	2	2	6	6	-6	-4	-6	-4	-5	5	-5	6	5	-6	-3	-6	-4	3	3	4	6	5	0	-3	0	0	-5	-2	0	-3	-3	-3	-2	-2	0	-5	-6	-3	1	6
10987	2	78	6	2	1	3	4	1	6	6	6	6	6	-6	-6	-6	-6	6	6	6	6	6	-6	-6	-6	-6	0	-4	0	0	0	0	0	0	0	0	0	0	0	0	0	0	0	0	5	5	6	6	1
10968	2	39	3	4	1	3	1	1	4	5	1	0	5	-4	-1	-4	0	3	3	6	1	5	-6	0	-4	-3	3	1	-2	-5	5	6	-1	2	2	3	0	0	3	4	6	-1	2	3	-6	-6	0	-6	4
12111	2	76	6	4	3	3	4	3	6	6	6	6	6	-6	-6	-6	-6	5	5	6	6	6	-6	-6	-6	-6	0	0	0	-6	0	0	0	0	0	0	0	0	-6	0	0	0	0	0	0	0	0	-6	0
12280	1	68	6	3	2	2	4	2	1	2	2	2	3	3	4	3	3	3	3	2	2	1	4	1	1	2	2	2	1	3	3	1	2	3	1	4	4	3	4	3	1	3	3	3	2	2	2	3	1
10077	1	61	5	4	1	3	4	1	4	4	4	4	4	-4	2	-4	-4	5	5	5	5	5	-3	-3	-3	-3	4	4	4	4	4	-4	-4	-4	-4	4	4	4	4	4	-4	-4	-4	-4	4	4	4	4	4
10977	1	78	6	3	1	2	4	2	4	6	4	4	6	-6	6	-6	0	4	6	6	6	6	-6	0	-6	-3	-6	-6	-6	-1	6	2	6	6	2	6	6	6	6	6	-6	1	-6	-6	-6	6	-6	-6	6
10611	1	64	5	3	1	3	2	1	6	6	6	6	6	-6	0	-6	-6	1	-6	0	0	6	-6	6	-6	0	0	0	0	6	6	-6	6	0	6	6	0	6	6	6	-6	6	-6	1	-6	-6	-6	-6	-6
11355	2	57	5	4	3	2	2	1	6	6	6	6	6	-6	-6	-6	-6	-2	2	-5	2	5	-1	-6	-3	-6	0	-2	-5	-5	-5	0	2	-1	3	1	4	1	-3	3	3	3	-3	-3	-2	-6	-3	-3	2
11977	2	58	5	3	2	2	1	2	6	6	6	6	6	-6	2	-6	0	6	6	6	6	4	-6	-1	-6	-1	0	0	-4	-6	-3	0	6	0	3	0	0	0	-2	-2	0	-2	-3	-2	-1	0	-1	0	-1
12322	1	69	6	2	2	1	4	2	4	5	5	3	3	-3	2	-2	-1	2	3	3	1	4	0	0	2	0	-3	-4	-4	0	0	5	0	5	3	-3	-6	-2	-1	-1	6	-1	4	2	-2	-4	-1	-1	0
13896	2	42	3	2	3	2	1	1	5	5	5	5	4	-6	-6	-6	-6	5	5	5	5	5	-6	-6	-6	-6	0	-2	0	-2	-2	3	4	4	4	-3	-3	-3	-3	1	3	3	3	3	-5	-5	-5	-5	-5
12885	1	69	6	2	2	2	4	1	3	3	3	3	0	0	3	-4	-6	-6	-2	-6	-6	-6	-6	-6	6	-2	-6	-1	1	-2	2	-5	5	0	0	0	0	0	0	0	-6	4	6	0	0	0	0	0	0
10517	2	72	6	4	2	1	4	1	4	5	4	4	1	-4	-4	-4	-2	0	0	-1	-1	-1	-1	-2	0	0	1	2	1	1	0	0	0	0	0	0	0	0	0	0	0	0	0	0	0	1	0	0	0
12669	2	24	1	2	1	3	1	2	6	6	6	6	6	-6	-4	-5	-6	4	4	4	4	5	-4	-2	-6	-4	0	-3	-5	-4	-3	5	5	3	3	3	5	6	3	6	-4	-5	-6	-6	-4	-5	-2	-5	-1
10213	1	72	6	3	2	2	4	1	5	6	5	2	-1	-6	6	-4	0	2	6	0	0	0	-2	5	0	2	0	6	2	0	4	0	6	2	1	1	5	5	5	3	-6	5	0	0	-6	0	-4	-2	0
11835	1	22	1	3	3	1	5	1	3	5	6	0	-2	-6	3	-4	-1	-3	-1	-2	-1	-2	-6	-5	-4	-5	-2	1	2	-3	5	-3	-3	-2	2	5	-4	0	2	-5	-6	-4	-6	-5	-5	-4	-5	-5	-4
12447	2	49	4	3	1	3	1	1	4	4	4	4	4	-5	-1	3	4	1	4	2	1	2	-3	-2	-2	2	-1	-3	-2	-3	0	-4	-4	-2	-1	-1	-3	-2	-3	-2	-4	-3	-2	-1	-1	0	0	-2	-1
13111	1	46	4	4	3	3	1	2	6	6	6	4	6	-6	-4	-6	-4	4	4	4	4	4	-4	-4	-4	-4	0	0	0	-4	-2	0	4	0	0	1	1	0	-2	0	-3	3	0	0	-2	-2	-2	-6	-3
13462	1	45	4	4	3	3	1	1	4	4	4	3	4	0	2	1	1	1	1	1	2	2	1	4	1	2	0	0	-1	-1	1	2	2	2	2	0	0	0	-1	0	1	2	0	0	-5	-5	-5	-4	-1
11935	2	17	1	1	1	3	5	1	3	2	1	2	2	-6	-5	-5	-5	1	1	0	0	1	-6	-1	-5	-4	0	-1	0	-1	-2	-3	-1	0	-2	-1	0	-1	0	-2	-5	-1	0	-4	1	1	1	-2	-2
13156	1	22	1	2	2	2	3	1	1	-2	1	1	1	-1	6	3	6	0	2	1	2	2	0	6	3	5	1	-2	4	4	3	-2	4	2	4	1	1	1	2	0	5	5	3	5	2	-2	-2	-2	3
11096	1	63	5	2	2	1	4	1	6	6	6	6	6	-6	6	-6	-6	6	6	6	6	6	-6	6	-6	-6	6	6	6	6	6	-6	6	-6	-6	6	6	6	6	6	-6	6	-6	-6	-6	-6	-6	-6	-6
11248	2	40	3	3	2	1	1	1	6	4	4	4	4	-5	-5	-4	-1	4	4	6	4	4	-6	-5	-6	0	-6	-6	-6	-6	-6	0	-6	0	0	-6	-6	-6	-6	-6	0	0	0	0	-6	-6	-6	-6	-6
11866	2	48	4	2	2	2	4	1	6	-6	-6	-6	-6	6	6	6	6	6	-6	-6	-6	-6	6	6	6	6	-6	-6	-6	-6	-6	6	4	6	6	-6	-6	-6	-6	-6	6	-6	-6	-6	6	6	6	6	6
12266	2	78	6	3	3	1	4	2	6	6	6	6	-6	-6	-6	-6	-6	6	6	6	6	-6	-6	-6	-6	-6	0	0	0	0	0	0	0	0	0	4	4	4	0	-6	-6	-6	-6	-6	-6	-6	-6	-6	-6
13474	1	56	5	2	2	2	2	1	2	2	4	3	4	-6	-1	-6	-4	-2	-2	-2	-2	0	-4	0	-1	-2	-2	-2	-1	0	0	-4	4	0	-4	6	6	5	5	5	-6	1	-5	-6	-5	-6	-5	-5	-5
13690	2	21	1	3	1	1	5	1	3	2	3	3	-3	-5	-1	-6	-5	5	5	5	5	0	-6	-4	-4	-4	4	4	4	3	0	-5	-2	-3	-3	5	4	4	4	4	-6	-5	-4	-4	-2	-3	-2	-2	-3
11568	1	65	6	3	3	1	4	1	0	6	6	0	4	-6	4	-6	0	5	6	6	0	1	-6	2	-6	0	6	6	6	6	6	-6	4	-4	3	6	6	6	6	6	-6	2	-6	-6	0	0	1	-2	-3
13497	1	76	6	3	2	2	4	2	4	5	4	5	4	4	5	3	4	5	5	5	5	5	5	5	4	5	4	5	4	5	5	2	4	5	5	5	5	4	5	5	5	5	4	4	4	4	5	4	4
10519	2	65	6	1	2	1	6	1	6	6	6	6	6	-6	-1	-6	-6	4	2	0	0	6	0	0	0	-6	5	4	3	6	6	-6	6	0	0	4	3	2	6	6	-6	6	0	-6	0	0	0	0	6
11167	2	58	5	2	3	3	6	2	0	0	0	0	2	2	2	0	0	4	4	4	4	4	-5	-5	-5	-5	-3	-3	-3	-3	-3	2	-3	-3	-3	0	0	0	0	0	0	3	1	0	0	0	-2	0	0
10239	1	56	5	4	2	2	1	1	6	6	2	6	-2	2	-6	1	1	3	5	5	5	5	-4	5	0	0	0	0	0	0	0	0	3	0	0	0	0	0	0	0	0	0	0	0	0	0	0	0	0
11166	2	37	3	2	2	2	6	2	-4	-1	-3	-1	3	1	-1	1	1	-3	-1	-5	-2	-2	4	1	-1	-3	0	1	-4	-3	-6	5	-2	0	-3	0	0	1	0	-3	-1	3	-1	-2	-4	-4	-5	-3	-5
11813	2	21	1	3	3	2	5	1	3	2	0	0	1	0	2	2	4	3	0	0	1	3	-1	1	-1	2	-2	-1	-1	2	0	-3	1	1	2	3	2	3	0	2	1	3	4	2	-2	-1	1	0	1
11519	1	68	6	4	2	2	2	1	6	6	6	6	6	-6	-6	-6	-6	6	6	6	6	6	-6	-6	-6	-6	-6	-6	-6	-6	-6	6	6	6	1	-6	-6	-6	-6	0	0	0	0	0	-6	-6	-6	-6	2
10686	1	77	6	3	2	3	4	3	2	4	4	4	3	-6	-5	-5	0	3	4	4	3	2	-6	-5	-5	0	4	5	5	5	4	-5	-5	-5	0	5	5	5	5	4	-6	-5	-5	0	0	0	0	0	0
13739	1	77	6	4	1	2	4	2	0	0	0	0	0	-6	6	0	-6	-2	-2	-2	-2	-2	-6	6	-2	-2	-3	-3	-3	-3	-3	-3	6	-3	-3	-3	-3	-3	-3	-3	-3	6	-3	-3	-5	-5	-5	-5	-5
10179	1	47	4	2	2	3	1	3	-1	-4	-1	-1	-1	1	-1	-3	-3	2	2	2	0	2	2	2	2	-1	1	3	4	4	3	3	1	0	-1	5	4	4	3	4	3	4	4	3	0	3	3	4	4
10257	1	35	3	3	2	1	1	1	6	3	5	5	0	-6	-6	-6	-6	2	2	2	0	0	-2	-6	-4	-6	0	-3	-4	0	1	3	-2	3	3	-3	-3	-3	-5	-4	3	-3	3	1	-6	-6	-6	-6	-4
11174	2	36	3	4	2	1	1	1	3	3	3	3	4	-3	1	-2	-2	2	3	4	3	4	-4	6	-3	0	-3	2	-1	2	-2	2	0	-2	2	-2	1	-1	1	-2	1	-1	2	-2	2	1	3	2	-1
13324	2	28	2	4	2	3	1	1	5	5	0	2	0	-6	-6	-6	-6	3	3	3	3	0	-6	-6	-4	-6	-4	-4	-4	-4	-4	-2	5	2	1	0	-1	-3	-1	-1	-1	-1	-2	-2	-6	-6	-6	-6	-6
11748	1	52	4	4	2	2	1	1	6	6	6	1	6	-6	-2	-6	-6	6	6	0	4	6	-5	2	-6	-6	-2	-2	-4	-6	6	0	4	0	3	-3	0	0	-5	-2	0	3	0	1	-5	0	0	-5	3
11770	1	66	6	4	3	1	6	1	6	6	6	4	4	-6	0	-5	-1	6	6	6	4	4	-6	2	-5	1	6	6	4	2	4	-6	2	1	-1	2	2	2	-1	2	-2	2	-1	-1	0	0	-1	-1	-1
13664	2	68	6	3	1	3	1	1	-2	-3	-2	-2	-3	-1	-2	-2	-2	-2	-1	-2	-2	-1	-2	-2	-1	-2	-1	-1	-2	-1	-1	0	-1	0	0	0	1	1	1	0	1	1	1	1	2	0	0	0	1
10824	1	41	3	3	1	3	1	1	-2	1	0	0	-1	3	-1	0	0	0	1	0	2	1	-2	0	1	0	-3	-2	-2	-1	-1	-3	-1	0	0	-2	-2	-1	-2	-1	-3	0	-2	-1	-2	-1	-2	-2	-1
11932	1	52	4	2	3	3	3	1	5	4	4	4	3	-5	-6	0	2	3	3	3	3	3	3	-6	3	3	0	1	1	0	-2	-1	-6	-3	-3	3	3	3	3	-1	-5	-6	0	0	-1	0	0	5	1
10900	2	75	6	3	1	1	4	1	2	4	6	3	6	-6	-6	3	-4	6	6	6	4	2	-6	-3	-6	-3	2	6	-1	-6	4	-6	6	0	0	6	6	6	1	-1	-6	-3	-6	-2	2	6	-1	-3	6
10019	1	50	4	4	2	2	1	1	6	4	6	2	6	-3	4	0	-3	6	6	6	6	6	-6	4	-6	-6	-4	-4	1	-4	1	-4	4	1	1	6	4	6	6	6	-6	4	-6	-4	-6	-6	-6	-6	0
11428	2	65	6	3	2	1	6	1	6	4	4	4	5	-2	-2	0	-2	6	6	6	5	5	-6	-6	-6	-3	5	5	5	5	5	-6	-6	-6	-6	6	6	6	6	6	-6	-6	-6	-6	2	1	2	2	3
11381	1	77	6	3	2	1	4	1	6	6	6	6	6	-6	-4	-4	0	6	6	6	6	6	-6	-4	-4	-4	1	1	1	1	1	-6	-4	-1	-4	5	5	5	5	5	-5	-5	-5	-5	-2	-2	-2	-2	-2
11421	1	79	6	3	2	2	4	1	-6	-6	3	-6	-6	4	-2	0	0	1	1	1	1	1	1	1	1	3	-3	1	1	-1	1	-3	1	-3	1	-1	-1	1	1	-1	-5	-1	-4	-1	-5	0	-5	0	0
13284	1	79	6	4	2	2	4	2	6	6	6	6	6	-6	-6	-6	-6	6	6	6	6	6	-6	-6	-6	-6	0	0	0	0	0	-4	-6	-4	-6	6	6	1	6	6	-6	-6	-4	-6	0	0	0	0	0
12944	1	63	5	4	2	1	2	1	6	6	6	6	6	-6	-1	-6	-6	6	6	6	6	6	-6	-2	-6	-6	3	3	3	3	4	-6	0	0	-6	6	6	6	6	6	-4	-1	-4	-6	0	0	0	0	3
12251	2	54	4	3	1	3	2	2	6	6	6	6	6	-6	6	-6	-6	6	6	6	6	6	-6	6	-6	-6	0	0	0	-6	0	0	6	2	0	-1	-1	-1	-6	-1	-1	6	0	-1	-6	-6	-6	-6	-6
12742	1	59	5	3	2	2	6	1	6	6	6	6	6	-6	0	-5	3	0	1	1	0	0	0	1	-1	-1	0	-1	-3	0	1	0	1	2	0	1	1	2	1	1	0	0	-1	0	-3	-6	-6	-3	0
11443	2	57	5	3	1	3	1	1	3	2	-1	0	0	2	0	0	4	2	2	2	2	3	-3	2	2	3	1	0	2	1	1	1	-1	0	0	-5	-4	-4	-4	-2	-3	-2	-3	-4	-4	-4	-4	-4	-4
13558	2	67	6	3	3	1	4	2	6	6	6	6	6	-6	6	-6	6	6	6	6	6	6	-6	6	6	6	6	6	6	6	6	-6	6	-6	6	6	6	6	6	6	-6	6	6	6	0	0	-6	0	0
11595	1	80	6	3	3	1	4	1	-4	3	3	3	3	1	0	0	3	2	2	2	2	2	-1	-1	-1	-1	1	2	1	2	1	0	0	0	1	1	1	1	1	1	-1	-1	-1	0	1	1	1	1	0
10563	2	77	6	4	3	3	4	2	6	6	6	6	5	-6	-6	-6	-6	6	6	6	6	3	-6	-6	-6	-6	1	2	2	2	0	-6	-6	-2	-2	6	6	6	6	2	-6	-6	-6	-6	1	-2	-1	0	2
13892	2	72	6	3	2	2	4	2	2	1	1	-2	3	-4	-3	-2	-3	-1	1	0	0	-4	-4	-2	-2	2	-1	2	1	2	2	1	-1	2	1	4	5	4	1	5	-4	-2	0	1	0	1	-3	-4	0
12388	2	62	5	4	3	1	2	1	5	5	5	5	-2	-6	-1	-3	-3	0	0	0	2	0	-6	-2	-2	-2	-5	-5	-5	-5	-5	4	-5	4	-5	4	4	4	4	2	-6	-2	-5	-2	-5	-5	-5	-5	0
10613	2	62	5	3	3	1	4	2	6	6	6	6	6	-6	-6	-6	-6	0	0	0	0	0	-6	-6	-6	-6	0	0	0	0	0	0	0	0	0	0	0	0	0	3	-6	-6	0	-6	-6	-6	-6	-6	-6
13187	1	47	4	4	1	3	2	1	6	6	6	6	6	-6	-6	-6	-6	6	6	6	6	6	-6	-6	-6	-5	0	0	0	0	0	-6	0	-6	-6	-6	-6	-6	-6	-6	6	6	6	6	6	6	6	6	6
10708	2	65	6	1	3	2	4	1	6	6	6	6	6	-6	-3	-6	-6	6	6	6	6	6	-6	-4	-6	-5	2	5	5	4	5	-5	-2	-4	-4	4	5	5	4	6	-5	-4	-5	-4	1	-1	3	1	4
11301	2	27	2	2	2	1	6	1	4	5	5	4	4	-4	5	-3	3	5	5	4	5	5	-5	4	-4	5	0	-1	-1	-2	3	1	5	1	3	-1	-3	3	-1	-1	-2	5	0	3	-4	-4	-4	0	-1
11529	2	26	2	3	3	2	1	1	3	3	2	3	2	-5	-4	-4	-4	2	3	4	3	3	-3	1	-6	0	2	2	0	-2	2	0	3	0	0	0	0	0	-1	2	-1	3	0	0	2	2	3	2	3
10453	2	51	4	3	1	3	1	1	5	6	6	6	6	-6	0	-6	-6	4	6	4	6	6	-6	-1	-6	-6	0	0	-2	0	6	2	6	2	2	0	0	0	0	6	0	6	0	0	0	0	0	0	6
11496	2	39	3	4	3	1	2	1	5	6	6	6	6	-6	-4	-6	-6	4	6	6	6	6	-6	-4	-6	-6	0	0	0	0	0	0	0	0	0	3	3	4	-2	3	0	3	-2	-4	0	0	0	0	0
13003	2	60	5	4	1	3	1	2	6	6	6	6	6	-6	-6	-6	-6	6	6	6	6	6	-6	-6	-6	-6	1	1	-2	-2	4	1	-1	-1	-1	6	6	6	6	6	-6	-1	3	-1	0	0	0	0	0
13413	2	58	5	3	1	1	1	1	6	6	6	6	6	-6	-6	-6	-6	6	6	6	6	6	-6	-6	-6	-6	6	6	6	6	6	-6	-6	-6	-6	6	6	6	6	6	-6	-6	-6	-6	6	6	6	6	6
13447	1	68	6	2	3	2	4	2	-4	-3	4	4	6	-4	-5	-4	0	-1	3	5	4	3	-5	-5	-4	-3	3	3	6	5	5	-5	-4	-5	1	0	0	6	0	0	-6	-6	-4	2	-3	-3	-3	-5	1
11113	1	66	6	2	3	1	4	1	4	6	4	4	4	-4	6	4	4	4	6	4	4	4	-6	6	-4	4	-6	4	0	0	0	-5	5	5	6	-6	4	-6	0	0	-6	6	4	4	-6	5	-6	-5	-4
11980	2	64	5	3	2	3	6	3	-6	-6	2	-6	-6	-6	6	6	6	0	0	0	0	0	0	4	0	0	6	6	6	6	6	6	6	6	6	2	2	2	2	2	2	2	2	2	6	6	6	6	6
13045	2	73	6	3	2	2	6	2	3	4	3	3	5	-5	-6	-6	2	4	4	5	1	5	-5	-6	-4	4	-4	-3	-3	-6	4	-4	-6	-4	4	-3	-3	-5	-6	4	-1	3	-4	0	-3	-5	-5	-5	4
11719	1	52	4	3	3	1	6	1	5	6	5	6	5	-5	-6	-5	-3	6	5	5	6	6	-6	-6	-5	-3	4	4	4	5	5	-3	-6	-5	-3	5	6	6	6	5	-5	-5	-6	-2	0	0	0	0	0
10337	2	34	2	4	1	3	2	1	6	6	6	6	6	-6	4	-6	-6	6	6	6	6	6	-6	0	-6	-6	4	5	3	6	3	-6	3	-6	-6	6	5	6	6	6	-6	1	-6	-6	-4	6	-2	5	6
12171	1	73	6	4	3	2	4	1	2	2	6	6	6	-6	0	-6	-4	3	6	6	6	6	-6	0	-6	0	-6	-6	-6	-6	0	6	0	6	0	-5	-6	1	1	1	0	0	3	0	-6	-6	-6	-5	0
10168	1	44	3	3	2	1	1	2	6	6	2	6	4	-5	1	-2	-4	6	6	6	6	6	-5	4	-3	-2	1	3	4	6	6	-1	3	-1	2	-4	3	1	-1	0	5	5	2	4	4	5	3	5	6
12114	2	60	5	1	3	2	4	1	6	6	6	6	6	-5	-5	-5	-5	6	6	6	6	6	-6	-6	-6	-6	0	0	0	0	0	-5	-5	-5	-5	-3	-3	-3	-3	2	-3	-3	-3	-3	0	0	0	0	0
13291	2	70	6	3	3	2	4	2	6	6	6	3	4	0	0	-6	-3	2	2	5	2	4	-5	0	0	-3	0	-4	1	0	0	3	3	5	3	0	0	1	1	0	0	1	3	2	1	2	3	4	5
10801	1	46	4	3	2	1	2	1	4	5	6	6	6	-6	-4	-6	-4	4	5	6	6	6	-6	2	-6	0	-2	-3	0	-2	1	-5	2	-5	1	-2	-3	0	-2	0	-6	2	-5	0	0	-6	0	-1	0
11441	1	51	4	2	3	3	2	1	2	2	-1	-6	2	1	-5	4	2	1	2	-2	-4	0	3	3	3	-1	1	2	1	1	1	2	4	4	1	1	2	2	3	0	4	-3	2	-1	3	3	3	2	0
10810	2	74	6	3	1	3	6	2	-1	0	-2	1	-3	-1	1	-2	0	1	3	3	3	3	0	0	1	2	0	2	1	3	1	0	-1	-1	0	1	2	2	1	2	0	0	2	1	0	1	1	2	1
11995	1	27	2	4	2	2	1	1	6	6	6	6	6	-6	-6	-6	-6	3	3	3	3	-2	0	4	1	1	-6	-6	-6	-6	-6	6	6	6	6	4	2	3	3	-2	-3	-2	0	-3	-6	-6	-6	-6	-6
10214	2	38	3	4	3	2	2	1	4	5	4	3	5	-5	-3	-4	-5	2	1	3	3	3	-6	-3	-3	-5	-3	-3	-1	1	3	3	3	1	3	0	0	0	0	3	4	1	-4	-4	0	-3	-5	-2	-3
12903	2	68	6	4	1	1	2	1	4	6	4	6	6	-6	-6	-6	-4	-4	-6	-3	-5	-3	2	2	0	0	-5	-4	-4	-4	0	2	6	4	6	0	0	0	-2	2	0	4	2	4	-6	-6	-6	-5	0
13569	1	37	3	4	2	1	1	1	3	2	4	5	5	-6	-5	5	3	5	4	5	5	5	-6	-3	-5	2	2	1	-1	3	5	3	5	4	2	5	4	4	5	5	-5	-3	1	1	2	0	0	4	4
10153	1	46	4	3	1	2	1	1	1	2	1	3	4	0	0	-1	0	3	2	3	3	3	-1	-2	0	-1	3	3	3	2	4	-1	0	1	0	1	1	2	0	1	1	0	3	-2	2	0	1	1	1
11611	1	25	2	3	2	1	1	1	6	6	6	6	6	-6	-6	-6	-6	-1	-2	-2	5	4	1	1	-2	0	-3	-4	-4	2	-1	0	2	2	2	-1	-1	-2	0	-1	0	1	1	1	-3	-3	-5	0	1
12137	1	35	3	4	1	3	1	1	-3	-6	0	2	4	-6	-6	-6	-6	-6	-6	-3	3	4	2	-6	-2	-6	-5	0	0	1	3	-4	-3	-6	-6	-4	-1	0	2	5	-5	-6	-6	-6	-4	-6	-2	2	3
12706	1	59	5	4	3	2	2	1	5	3	5	6	6	-5	6	-6	-6	-4	-4	0	6	0	0	6	2	-6	0	5	0	6	3	0	6	1	3	2	2	2	6	2	-1	6	0	2	-4	-4	4	0	4
11660	1	66	6	2	3	1	6	1	6	6	6	6	6	-6	6	-6	-6	6	6	6	6	6	-6	6	-6	-6	3	3	3	0	6	-6	6	0	-6	6	6	2	6	6	-6	6	0	-6	6	0	3	0	6
12136	2	58	5	2	3	2	1	2	6	6	6	6	6	-6	-6	-6	-6	6	6	6	6	6	-6	-6	-6	-6	4	3	5	6	6	-6	-6	-6	-6	4	3	3	5	1	-3	-3	-5	-1	-6	-6	-3	-6	-1
11871	2	20	1	3	1	3	5	1	4	2	5	5	5	-6	-4	-4	-6	1	-2	1	2	3	-3	-3	-3	-3	-2	-4	2	-2	4	2	1	-2	1	2	3	4	4	4	-2	-2	-2	-3	-2	-3	2	-2	2
10592	1	50	4	3	3	2	1	2	4	4	4	3	4	-5	-3	2	3	0	0	0	0	0	-1	-1	0	0	-5	-5	-5	-5	4	-5	4	1	1	-2	-2	-2	-2	-2	-1	-1	-2	-1	-6	-6	-6	-6	6
10084	1	32	2	3	3	2	1	1	5	5	3	3	3	-1	3	1	3	-1	-1	-1	-1	2	-1	-1	-1	-1	-1	-1	-1	-3	-1	1	3	3	3	-2	-2	-2	-2	0	-2	0	-2	0	-1	-1	-1	-3	-1
10967	2	29	2	4	3	3	6	1	6	4	6	6	6	-6	1	-6	-6	6	5	5	6	6	-6	1	1	-6	5	2	4	5	6	1	3	-3	0	5	4	5	6	5	-4	3	-6	4	2	2	1	3	3
10165	1	57	5	2	2	2	1	1	6	6	6	6	6	-6	0	-5	-5	6	6	6	6	6	-6	0	-5	-3	6	6	6	6	6	-6	0	-5	-5	6	6	6	6	6	-6	0	-6	-6	0	0	0	0	0
10895	2	80	6	3	2	1	4	2	6	6	6	6	6	-6	-6	-6	-6	6	6	6	6	6	-6	-6	-6	-6	0	0	0	0	0	0	0	0	0	6	6	6	6	6	-6	-6	-6	-6	-3	-3	-3	-3	-3
12438	1	63	5	4	3	1	2	1	5	6	6	6	6	-6	2	-6	-6	5	6	6	6	6	-6	-4	-6	-6	0	2	0	-1	4	4	4	0	-5	-2	0	0	-2	4	-3	4	0	-6	-1	-3	-3	-3	4
12729	2	65	6	3	2	2	4	2	-4	0	6	0	6	-6	0	-6	-6	6	6	6	6	6	-6	-6	-6	-6	-6	-6	-6	-6	-6	-6	-6	-6	-6	0	0	0	0	0	0	0	4	4	0	0	0	0	0
13323	1	68	6	3	1	1	4	2	6	6	6	6	6	-6	-5	-6	-5	2	1	2	2	0	4	-3	-3	-6	-5	-5	-5	-5	-5	-5	4	3	0	3	3	3	3	4	-3	-1	-5	-5	-2	-2	1	-1	-1
10430	1	35	3	4	3	1	1	1	6	6	6	6	6	-6	5	-6	-6	5	5	5	5	5	-5	6	-6	-4	4	5	5	4	5	-1	6	-1	3	4	4	4	4	4	-4	6	-4	4	0	0	0	0	0
12696	1	20	1	3	1	1	5	1	6	6	6	6	6	-6	-4	-6	-6	6	6	6	6	6	-6	-4	-6	-6	0	0	0	0	0	-4	2	-4	-3	0	0	0	0	0	0	0	-4	-2	-3	-4	-3	-3	-5
13024	1	49	4	2	2	2	1	1	5	5	5	5	3	-6	-6	-6	-4	2	3	2	2	1	-5	-5	-2	1	0	-2	0	0	2	-2	2	0	2	-2	-2	-3	0	-2	0	3	0	0	-2	-4	0	-1	2
10418	2	71	6	4	2	1	6	2	3	3	3	3	3	-5	-5	-5	-5	1	1	1	1	1	-5	-5	-5	-5	2	2	2	2	2	-5	-5	-5	-5	-1	0	0	0	0	-6	-6	-6	-6	-2	1	-2	-4	-2
12915	2	83	6	3	1	3	4	2	6	6	6	5	5	-6	-6	-6	-6	6	6	6	6	5	-6	-6	-6	-6	1	1	1	1	1	-4	-4	1	1	-1	1	0	-2	-2	-3	-3	-3	-3	0	0	2	0	0
12250	1	45	4	1	2	2	2	1	6	6	6	6	6	-6	6	-6	-6	6	6	6	6	6	-6	6	-6	-6	3	3	3	3	3	-6	6	-6	-6	6	6	6	6	6	-6	6	-6	-6	-6	-6	-6	-6	6
12603	1	30	2	4	3	1	2	1	6	6	6	6	6	-6	6	-6	-6	6	6	6	6	6	-6	6	-6	-6	0	0	0	0	0	-6	6	-2	-2	0	0	0	0	0	-6	6	-2	-2	-3	-4	-6	-5	0
13349	1	51	4	2	2	1	6	2	4	4	4	6	6	0	3	0	3	3	3	3	3	3	-1	-1	-1	-1	6	6	6	6	6	-6	-2	-6	-2	6	6	6	6	6	-6	-3	-6	-6	3	3	3	3	3
12078	1	70	6	3	3	2	4	2	6	6	6	6	6	-6	-6	-6	-6	6	6	6	6	6	-6	-6	-6	-6	0	-6	0	-6	6	0	6	6	6	6	4	6	6	6	-6	-6	-3	0	-6	-6	-6	-6	0
13919	1	19	1	3	3	2	5	1	3	-6	0	4	6	-6	0	-6	0	-2	-6	-4	1	3	-6	4	-6	2	3	-5	-6	0	2	-4	6	0	2	3	-4	-6	0	2	-4	6	0	2	0	-4	-4	5	4
12830	1	20	1	3	1	2	5	1	4	4	6	6	6	-6	-6	-6	-4	0	1	0	2	6	-6	-6	-5	2	-6	-6	-6	-6	-2	-6	-6	6	6	-6	-6	-6	-6	-1	6	-6	6	-1	-2	2	0	-3	2
12175	1	77	6	3	2	2	4	3	-1	-2	1	0	1	-3	2	-2	-2	1	-2	0	-1	-1	0	-2	-2	0	-2	0	0	-1	1	3	-1	0	2	2	2	-1	1	0	-2	2	0	-1	2	2	0	-1	2
13000	2	45	4	3	2	1	2	1	1	1	1	1	1	-1	-1	-1	0	1	1	1	1	1	-1	-1	-1	0	0	0	0	0	0	0	0	0	0	1	1	1	1	1	-1	-1	-1	-1	0	0	0	0	0
10081	2	69	6	3	2	1	4	1	4	5	6	3	4	-5	0	-3	-4	3	5	5	1	4	-2	3	0	-2	0	2	2	0	3	-1	4	0	3	3	4	4	-3	3	0	5	0	-3	1	4	0	0	0
12230	1	36	3	2	2	2	4	1	6	6	6	6	6	-6	5	-6	-6	6	6	6	6	6	-6	0	-6	-6	-6	-6	-6	-6	-6	0	6	6	-6	-3	-6	-4	6	-6	0	6	2	-6	-6	-6	-6	6	-6
12788	1	64	5	3	3	3	6	3	4	4	3	3	5	-2	-2	-2	-2	1	1	2	2	2	-2	-2	-2	1	-4	-4	-4	-3	-3	2	2	2	2	-2	-2	-2	-1	-1	2	2	2	2	-4	-4	-4	-4	-3
10540	2	35	3	4	3	1	1	1	4	4	6	5	5	-6	0	-6	0	4	0	5	1	4	-6	-6	-2	-4	0	0	0	0	0	0	0	0	0	0	-2	3	1	3	0	3	3	3	-2	-2	0	-1	0
10532	2	84	6	4	1	2	4	3	5	5	5	5	6	-6	1	1	-6	6	6	6	6	6	-6	6	-2	-2	6	6	6	6	6	-5	5	4	6	6	6	6	6	6	-5	-3	-1	1	-1	-1	-1	-4	-4
12952	2	66	6	2	3	2	4	2	-3	-6	-4	-3	-2	-1	-4	-6	2	0	0	0	-1	-1	0	-1	-4	0	-4	-1	-4	-6	-2	-4	0	3	-4	-2	-4	-3	-4	-3	-4	-2	-3	-3	-6	-4	-6	-2	-2
13140	1	35	3	3	1	3	1	1	6	6	6	6	6	-6	-6	-6	-6	0	0	0	0	6	-6	-6	0	-6	0	0	-3	0	6	3	-6	0	-6	2	-2	0	6	6	0	-6	-6	-6	0	0	0	6	6
10308	2	77	6	3	3	2	4	2	1	6	4	0	4	0	3	-3	-3	4	2	4	3	4	0	1	-2	-1	-2	4	0	-3	0	1	3	2	3	3	4	4	4	2	0	2	0	2	2	3	0	0	0
10668	1	79	6	4	1	3	4	2	6	6	6	6	6	-6	0	-6	6	6	6	6	6	6	-6	0	6	-6	0	0	-4	0	0	4	2	0	0	2	5	3	3	0	-5	-2	-5	5	-5	-2	-4	0	4
10399	1	40	3	4	3	3	1	1	6	5	5	5	5	-6	0	-5	1	5	5	5	3	5	-5	1	-3	-2	0	0	0	-5	5	-5	2	0	2	5	5	5	5	5	-4	2	5	2	0	0	0	-5	5
13881	2	65	6	2	2	2	4	1	6	6	6	6	6	-6	-3	-6	-5	6	6	6	6	6	-6	-4	-6	-6	-1	-1	-4	-3	-4	0	-1	1	4	-1	-1	-1	-1	-1	-6	-1	-2	-3	-4	-4	-4	-4	-4
12007	2	73	6	2	1	3	4	1	6	6	6	6	6	-6	0	-5	-5	-1	2	2	-4	0	-4	0	-4	0	-3	-1	2	0	3	-3	3	0	3	0	3	2	-1	0	0	2	0	2	-3	-3	-3	-1	-1
11335	1	33	2	3	1	1	1	1	6	6	6	6	6	-6	-6	-6	-6	6	6	6	6	6	-6	-6	-6	-6	-1	-1	-3	3	3	-2	4	2	0	5	5	5	5	5	3	4	2	0	-1	-1	-1	0	6
10253	2	58	5	3	3	3	1	2	3	6	6	5	6	-5	0	-5	0	-3	0	0	0	0	1	5	0	0	-3	0	3	0	0	4	4	5	0	4	0	3	0	2	0	-3	2	0	-5	-6	-6	-5	0
10126	1	46	4	2	1	1	1	1	6	6	6	1	6	-6	6	-6	-6	0	0	4	-6	1	0	6	-6	1	0	6	0	0	0	0	6	1	1	0	6	6	0	0	-6	6	0	0	-6	-6	-6	-4	-4
12189	2	59	5	2	1	1	2	1	5	4	5	5	5	-6	0	-6	1	5	5	5	5	0	-6	0	-6	0	0	-2	-3	0	5	-4	5	0	2	4	4	4	1	4	-5	0	-5	1	-4	-3	-5	-4	-5
12792	1	50	4	2	3	2	1	1	5	4	5	4	4	-6	1	-5	-5	4	4	5	5	3	-6	0	-6	-6	4	5	5	4	4	-6	2	-6	-6	4	5	5	4	4	-6	2	-6	-6	4	4	4	5	5
12916	2	26	2	3	2	1	1	1	2	1	5	2	3	-6	-3	-6	-5	-2	0	-1	-2	2	-6	-3	-2	-2	2	4	0	3	4	-2	4	3	2	4	4	0	2	3	-6	3	0	3	-2	-3	-3	-3	1
12978	1	32	2	4	2	2	1	1	-2	2	-1	2	0	-2	0	2	1	-1	4	3	1	2	-1	0	-1	0	2	-2	0	-1	-2	2	-1	0	-2	4	3	3	3	-1	2	2	-2	-1	-3	-2	-2	0	-1
13116	1	33	2	3	3	2	1	1	5	5	5	5	5	-6	-5	-6	-6	5	5	5	5	5	-5	0	-6	-5	5	5	2	3	3	-4	0	1	1	-1	-1	-1	0	0	0	1	-2	0	2	2	2	2	0
13808	2	73	6	3	1	1	4	1	0	2	6	2	4	-6	6	-6	-6	5	5	6	6	5	-6	6	-6	0	0	0	0	0	0	6	6	0	0	0	4	4	0	0	6	6	0	0	0	0	0	0	0
11379	1	21	1	2	2	2	3	1	-4	3	3	4	4	-6	6	-5	-6	-2	2	2	2	1	-4	-1	-5	-3	1	2	2	-4	0	2	-2	-3	-1	1	2	2	-1	-4	1	-4	-4	-3	0	-2	-1	-3	0
11534	1	36	3	2	2	2	1	1	5	3	6	5	6	-6	-6	-6	-6	5	3	5	6	6	-6	-6	-6	-6	-1	-1	-1	-1	-1	-1	-1	-1	-1	3	3	3	2	6	-4	-3	-3	0	0	0	0	0	0
10850	1	38	3	3	2	1	1	1	6	6	6	6	6	-6	1	-6	-6	6	6	6	6	6	-6	2	-6	-6	0	-3	-3	-3	3	6	4	2	4	0	0	2	-1	2	0	2	-1	0	-3	-6	-6	-6	1
13556	1	73	6	3	2	1	4	3	6	4	6	6	6	-6	6	-6	-1	6	6	6	6	6	-6	6	-6	0	-1	6	-1	-1	6	1	6	1	1	6	6	6	6	6	-6	-6	1	0	0	6	-6	0	4
11590	2	56	5	2	2	2	2	1	6	6	6	6	6	-6	0	-6	0	6	6	6	6	6	-6	-6	-6	0	0	0	6	0	6	0	0	0	0	0	0	0	0	0	0	0	0	0	0	0	0	0	0
10636	1	60	5	3	3	2	2	1	6	6	6	6	6	-6	0	-6	-6	6	6	6	6	6	-6	3	-6	-6	3	3	3	3	6	-6	3	0	0	4	4	3	4	6	-6	3	-4	-6	0	0	0	0	0
12528	1	37	3	3	1	3	1	1	5	5	6	6	6	-6	-6	-6	-6	4	4	5	5	6	-6	-6	-6	-6	1	-1	0	-1	3	-3	6	-2	-2	3	-1	2	-1	3	-4	6	-2	-3	0	0	0	-2	4
10866	2	22	1	2	1	2	3	2	6	6	6	6	6	-6	-6	-6	-6	6	6	6	6	6	-6	-6	-6	-6	0	1	1	1	1	1	-6	-3	-1	4	4	2	2	2	-6	-6	-3	-6	-3	-3	-4	-4	-4
12349	2	18	1	1	1	3	5	1	6	5	5	6	6	-6	-2	-3	0	6	6	3	3	4	-6	-1	2	4	6	6	6	5	6	-6	-2	3	5	6	5	6	5	6	-6	4	0	5	3	3	1	3	5
10298	2	75	6	3	2	2	4	3	5	5	6	0	6	-6	-6	-6	-3	2	4	6	5	6	-5	-6	-6	-5	0	1	1	1	2	-2	-4	-4	0	0	0	0	0	0	0	0	0	-1	0	0	0	0	0
10292	1	33	2	4	1	3	5	1	3	3	3	6	6	-4	-2	-4	-6	-1	-2	-2	5	5	-2	-1	-4	-4	-4	-3	3	5	5	2	4	4	-2	1	4	3	4	5	0	3	0	2	0	-4	-6	1	3
13602	1	61	5	3	3	2	1	3	6	6	6	5	5	-5	-4	-4	-2	4	4	3	3	3	-1	-3	1	0	3	1	1	1	2	-2	-2	-1	-2	4	3	3	3	3	-2	-1	0	0	0	0	0	0	0
10035	1	67	6	2	3	1	4	1	6	6	6	6	6	-6	-2	-4	-5	6	6	6	4	4	-6	-6	5	-6	3	3	3	3	3	-5	-6	-6	-5	6	6	6	6	6	-6	-6	-6	-4	1	1	1	1	1
10079	1	40	3	3	3	2	1	1	5	5	4	3	6	-6	0	-5	-1	6	5	3	2	4	-5	-5	-5	-4	5	3	1	3	4	-4	-4	-4	-4	6	6	6	6	6	-6	-6	-6	-6	5	6	4	4	4
10192	1	35	3	2	3	2	1	1	5	6	3	2	5	-4	4	0	1	6	4	6	6	6	-6	-2	-5	-2	-4	-1	-1	0	-2	-4	0	-1	0	4	1	2	-1	1	-1	1	4	0	1	0	0	1	3
10236	2	62	5	2	1	1	4	2	-2	-1	4	-1	-2	3	6	6	6	6	6	6	6	6	6	-1	6	2	1	1	6	2	6	-6	6	1	2	-5	-1	6	6	-1	0	5	1	-1	1	-4	5	0	1
10256	2	49	4	2	1	2	1	1	5	5	5	5	5	-6	-6	-6	-6	4	4	4	4	4	-6	-6	-6	-6	-6	-6	-6	-6	1	6	6	6	6	-6	-6	-6	1	1	0	1	6	6	-6	-6	-6	0	0
10302	1	51	4	2	3	2	1	2	0	0	2	2	2	-3	-3	2	2	3	3	3	3	3	-5	-5	4	4	2	2	2	2	2	-5	-5	-5	2	1	1	2	2	2	-4	-5	-5	-5	-1	-1	-1	-1	-1
10493	1	36	3	4	1	3	1	1	4	5	2	3	4	-6	-6	-6	-2	2	2	0	3	3	2	3	1	-1	0	-1	-2	1	3	4	4	2	4	1	2	2	2	3	2	3	0	2	-5	-5	-5	-2	2
10782	2	77	6	3	3	2	4	1	6	6	6	6	6	-6	-6	-6	-6	6	6	6	6	6	-6	-6	-6	-6	5	5	5	5	5	-6	-6	-6	-6	5	5	5	5	4	-4	-4	-5	-5	5	5	5	5	5
10951	1	62	5	4	1	1	2	1	6	6	6	6	6	-6	0	-6	-5	6	6	6	6	6	-6	-1	-4	-4	0	0	0	0	0	0	0	0	0	5	3	5	5	1	-1	-1	5	-5	0	-2	0	-2	2
10980	2	52	4	4	2	1	1	1	4	4	6	6	2	-6	-6	-4	-6	3	3	4	5	6	-6	-5	-6	-6	-6	-5	-5	5	6	-1	0	6	6	3	4	6	6	6	-5	-4	3	-6	-3	-3	-2	-4	3
11400	2	44	3	3	2	2	1	1	4	4	4	5	5	-5	-5	-5	-4	5	5	5	5	5	-5	-4	-5	-2	1	1	1	1	1	1	1	1	1	0	0	0	0	0	0	0	0	0	0	0	0	0	0
11424	1	20	1	3	3	1	5	1	3	4	5	5	1	-6	2	-2	-5	0	-2	-2	-3	-4	-4	2	-2	-4	1	-3	2	2	5	1	5	-3	1	2	-1	1	0	3	1	4	-2	1	-3	0	-2	-3	2
11453	2	66	6	2	3	2	4	1	0	4	0	0	4	0	0	0	0	0	0	0	0	3	0	0	0	0	0	0	0	-6	4	0	0	0	0	0	3	3	0	0	0	0	0	0	0	0	0	-4	4
11574	1	35	3	4	1	3	1	1	6	6	6	6	6	-6	-6	-6	-6	6	6	6	6	6	-6	-6	-6	-6	6	6	6	6	6	-6	-6	-6	-6	6	6	6	6	6	-6	-6	-6	-6	6	6	3	3	3
11589	2	68	6	2	3	2	4	1	6	6	6	6	6	-6	-6	-6	-6	6	6	6	6	6	-6	-6	-6	-6	-5	-1	4	-1	6	-5	2	6	6	1	6	3	3	3	3	-1	3	0	-6	6	-6	0	6
11620	2	53	4	2	3	2	6	2	2	4	6	6	6	-6	-6	-6	-5	6	6	6	6	6	-6	-6	-6	-6	-2	-2	-2	1	1	1	1	1	1	6	6	6	6	6	-5	-5	-5	-5	-2	-2	-2	-2	-2
12001	1	55	5	4	3	3	1	1	6	6	6	6	6	-6	-6	-6	-6	6	6	6	6	6	-6	-6	-6	-6	-6	6	-6	-6	6	6	-6	6	-1	-6	6	-6	-6	6	0	6	0	0	-6	6	0	-6	6
12245	1	54	4	4	2	3	1	2	2	3	1	3	2	-2	-3	-2	-1	-1	-2	-2	-1	0	0	1	-1	0	1	0	0	1	1	-1	1	0	1	-1	-1	-2	-3	0	-1	0	-1	1	-1	-2	-3	-2	-1
12290	2	61	5	3	3	2	4	2	-2	-1	6	-4	6	5	6	2	6	-2	-1	5	-3	6	0	6	-1	6	-5	3	-5	-4	6	6	6	6	6	-2	3	2	1	6	-3	6	1	6	6	6	-1	-1	6
12414	1	76	6	4	3	3	4	1	0	0	2	2	2	-6	0	-3	1	5	5	5	5	5	-5	-5	5	-5	5	5	5	5	5	-5	-5	-5	-5	6	6	6	6	6	-6	-6	-6	-6	6	6	6	6	6
12436	2	29	2	3	1	2	2	1	2	3	3	2	5	-3	0	-3	-3	2	2	4	2	3	-3	0	-3	0	5	3	3	3	3	2	4	0	2	1	1	1	2	0	0	0	0	0	-2	-1	-2	-1	0
12444	2	63	5	2	2	1	4	2	5	1	-2	6	4	-6	-6	-6	-3	3	3	6	3	1	-6	-6	-6	-6	1	3	1	1	4	-3	-3	-6	-4	5	3	5	2	2	-6	-2	-6	-6	-3	2	-3	-2	-3
12525	2	77	6	3	2	1	6	1	0	0	2	2	2	-6	5	2	2	0	2	2	2	2	2	5	0	0	0	0	0	-5	-5	0	6	0	-4	5	5	5	5	5	-4	5	0	0	0	0	0	0	0
12627	1	21	1	3	3	1	1	1	-2	1	0	1	1	-2	-2	-1	-1	0	0	0	0	0	-1	2	2	0	1	0	1	-1	-1	0	-1	0	0	-1	0	-1	0	-1	0	-1	0	0	0	0	0	0	0
12735	2	57	5	2	2	2	6	2	3	4	3	3	3	-6	-6	-6	-6	2	3	2	3	4	-6	-6	-6	-6	0	0	-6	0	-1	5	0	0	1	0	1	1	0	-1	0	1	-2	-1	-6	-6	-6	-3	-3
12863	1	72	6	3	2	2	4	3	5	5	6	6	3	-6	-6	-3	-6	6	6	6	6	6	-6	-6	-6	-6	6	6	6	6	6	-6	-6	-6	-6	4	6	6	6	6	-6	-6	-6	-6	4	6	6	2	4
12908	1	69	6	3	1	2	2	1	5	5	6	5	5	-6	-6	-6	-2	5	5	6	5	5	-6	-6	-6	-2	0	0	0	0	0	0	0	0	0	0	0	0	0	0	0	0	0	0	0	0	0	0	0
12936	1	57	5	4	2	2	1	1	4	4	6	4	6	-6	-2	-6	-1	2	2	3	0	6	-4	-4	-6	-6	2	2	3	0	2	-4	-3	-3	-2	2	2	3	2	3	-3	-3	-3	-1	1	1	1	-2	1
12976	2	68	6	2	2	2	4	2	0	6	3	0	6	-6	-6	-6	-6	0	6	6	6	6	-6	-6	-6	-6	-6	6	-6	-6	-6	6	6	0	0	-1	5	0	-4	6	-1	6	-5	0	-6	-6	-6	-6	-6
12981	2	60	5	3	2	2	1	1	6	4	4	4	6	-6	-6	-5	3	1	1	1	1	1	1	1	1	1	0	0	0	0	0	0	0	0	0	4	4	4	4	4	4	4	-2	-2	0	0	0	0	0
13264	1	59	5	3	3	1	1	2	6	6	6	5	5	-6	-5	-6	-6	5	4	6	6	5	-6	-5	-6	-6	3	3	4	2	4	-6	-3	-6	-3	2	2	5	5	5	-5	-1	0	-3	0	0	0	-3	-2
13598	1	70	6	2	1	3	4	2	3	3	-3	0	2	5	5	0	0	3	3	3	4	0	3	5	5	5	-3	-3	-3	-3	0	-3	5	5	5	0	0	0	0	0	0	0	0	0	0	0	0	0	0
13658	1	43	3	4	3	2	2	1	6	5	6	6	6	-6	0	-6	-6	5	5	5	6	6	-6	0	-6	-6	-5	-5	-1	-2	6	3	2	2	-5	-6	-6	-5	6	4	4	0	2	-6	2	2	2	6	6
13912	2	58	5	3	3	1	6	2	0	2	2	-3	2	-6	-6	-6	-6	3	3	4	1	4	-6	-6	-5	-6	-2	0	-6	-6	0	-6	0	0	0	2	-4	3	3	4	0	0	0	0	-6	-6	-6	-6	0
13968	2	56	5	2	3	1	1	1	6	2	6	6	6	-2	0	0	-1	-1	3	6	5	1	-5	0	-5	-4	-5	-5	1	1	-1	3	0	-1	-1	0	3	-1	0	0	-3	-3	-3	-3	-4	-4	-4	-4	-2
13807	2	77	6	3	1	3	6	2	6	0	5	6	-5	-6	-6	-6	-6	6	0	5	6	-5	-6	-6	-6	-6	-1	5	5	-5	0	-5	-6	-6	-6	4	-1	5	-5	-5	-5	-6	-6	-6	-1	-1	5	-1	-5
10688	1	74	6	2	1	3	4	2	6	6	6	6	6	-6	6	-6	-6	6	6	6	6	6	-6	0	-6	-6	0	0	0	4	0	-6	0	0	3	0	0	3	3	3	-6	6	0	3	-6	-6	-6	0	0
10162	2	72	6	2	2	2	4	1	2	6	4	6	6	-6	-4	-4	-4	4	4	4	5	6	-5	-5	-5	-5	3	3	0	0	2	0	1	4	4	4	5	5	5	5	-5	-5	-5	0	0	0	0	-4	0
10112	1	61	5	3	3	1	2	2	6	6	6	6	6	-6	-6	-6	-6	4	6	4	1	1	-6	-6	-4	-4	3	6	6	4	6	-6	3	-1	-1	2	6	6	2	2	-6	4	-6	4	-6	-1	-6	-6	6
13064	2	70	6	1	3	1	4	2	4	4	4	4	4	-6	-4	-2	-3	4	4	4	4	4	-5	-4	-4	3	3	4	5	4	4	-4	-3	-3	2	5	5	6	5	5	-6	-4	-3	0	2	4	6	5	4
10964	1	45	4	4	3	2	1	1	6	6	6	6	6	-6	6	-6	5	6	6	6	6	6	-6	6	-6	6	0	0	-6	0	6	6	6	6	6	0	0	0	6	6	6	6	6	6	0	0	-6	0	0
13110	2	73	6	1	3	2	4	3	6	6	6	6	6	-6	-1	-6	-2	6	6	6	6	6	-6	-1	-6	-1	0	0	0	0	0	0	0	0	0	0	0	3	3	3	-3	0	0	-4	0	0	0	0	0
10180	1	50	4	2	2	2	1	2	4	6	6	6	4	-6	0	-6	0	0	4	4	4	0	-6	0	-6	0	0	0	0	0	0	0	0	0	0	0	4	0	0	3	0	0	0	3	0	0	-3	-3	0
12470	2	62	5	3	3	2	6	1	6	6	6	6	6	-6	-6	-6	-6	6	6	6	6	6	-6	-6	-6	-6	0	0	0	0	0	5	4	4	6	0	0	0	0	0	0	0	0	0	0	0	0	0	0
11388	2	66	6	2	2	1	4	1	6	6	5	4	1	6	-2	-2	5	-1	-2	-4	-2	-2	3	6	4	5	-3	-4	-2	-4	0	-4	6	-2	1	-3	-3	-1	0	-2	-5	6	-2	0	6	2	0	-6	-5
10647	1	66	6	3	3	2	6	2	-3	3	6	4	5	-6	-6	-6	-6	-1	-4	5	0	5	0	-2	2	-5	-5	6	-6	-6	0	0	4	6	6	-6	6	0	-2	-6	0	6	6	6	-6	-6	-6	-6	-6
10329	2	65	6	2	2	2	4	2	6	6	6	6	-5	-6	6	-6	-6	-4	6	-4	-5	-6	-6	6	-6	-6	-6	6	-6	-6	-4	-4	6	0	-5	-6	6	0	0	0	-6	6	-6	-6	-6	6	-6	-6	-1
10614	2	77	6	4	3	3	4	1	6	6	6	6	6	-6	6	-6	-6	6	6	6	6	6	-6	-6	-6	-6	2	2	6	6	6	-6	-6	-6	-6	6	6	6	6	6	-6	-6	-6	-6	2	2	6	6	2
13718	2	64	5	2	3	3	4	1	6	6	6	6	6	-6	-6	-6	-6	6	6	6	6	6	-6	-6	-6	-6	-6	-6	-6	-6	6	-6	-6	-6	-6	6	6	-6	6	6	-6	-6	-6	-6	-6	-6	-6	-6	-6
11846	1	52	4	4	3	2	2	1	3	3	4	3	2	-3	1	1	0	-2	-1	-1	-2	-3	-5	-2	-3	-3	-2	-1	-2	-4	-4	-5	-3	-2	-4	-1	-1	-2	-5	-5	-5	-3	-3	-3	-5	-5	-6	-5	-6
11338	1	55	5	2	1	2	1	1	6	5	4	4	5	-5	6	-5	2	5	5	5	5	5	-5	3	-4	1	2	5	3	4	4	-6	5	-3	5	5	6	5	5	6	-6	6	-4	-3	6	6	6	6	6
10996	1	76	6	4	2	2	4	1	4	6	5	4	5	-5	-5	-5	0	6	6	6	6	5	-6	-6	-6	-4	2	0	0	-2	-3	-6	0	0	0	2	-1	0	0	0	-1	-1	1	1	2	3	3	0	0
12061	1	63	5	3	2	1	4	3	6	6	6	6	6	-6	-6	-6	-6	6	6	6	6	6	-6	-6	-6	-6	4	4	4	1	4	-6	-6	-6	-6	6	6	6	6	6	-6	-6	-6	-6	0	0	0	0	0
12055	2	74	6	4	2	1	4	2	6	0	2	4	4	-3	-3	-2	-3	5	5	5	6	2	-6	-6	-1	-4	2	-4	-3	1	1	-5	-5	-5	-5	4	4	5	4	5	-5	-5	-5	-5	-5	-5	-4	4	-1
12566	1	50	4	4	3	1	2	1	6	4	4	6	6	-6	1	-6	-4	3	3	0	2	2	-6	3	-5	-5	4	4	0	2	5	-4	3	0	-3	6	5	2	2	4	-6	-2	-5	-5	0	0	-5	0	4
11833	2	83	6	4	1	1	4	2	6	6	6	6	6	-6	-6	-6	-1	6	6	6	6	6	-6	-6	-1	-1	-4	-4	-4	-4	-4	6	6	6	6	-5	-5	4	4	4	-5	-5	-5	4	-6	-6	-6	-6	0
13547	1	54	4	4	2	2	1	1	6	6	6	6	6	-6	-6	-6	-6	6	6	5	5	6	-6	-6	-6	-6	-6	-6	0	-4	3	3	-6	2	2	-3	-3	0	-3	0	3	-6	2	4	-6	-6	-6	-6	1
12761	1	42	3	2	3	2	4	1	6	6	6	6	6	-6	-3	-6	-5	-3	-3	0	2	6	-6	0	-6	-3	-6	-6	-6	-6	-6	6	6	6	6	0	2	2	2	-4	-4	-1	0	-5	-6	0	-6	-6	5
13414	2	68	6	3	1	3	6	1	6	2	6	6	6	-6	-6	-6	-6	-6	-6	-6	-6	-6	-3	-6	-3	-6	-4	-4	-1	-1	-1	-1	-6	-6	-1	4	4	4	4	4	5	-6	-6	6	0	0	-6	-6	0
13198	2	68	6	1	3	1	4	1	0	0	0	0	0	0	0	0	0	0	0	0	0	0	0	0	0	0	0	0	0	0	0	0	0	0	0	0	0	0	0	0	0	0	0	0	0	0	0	0	0
13583	2	38	3	4	3	1	6	1	6	6	6	4	5	2	0	1	-3	6	6	6	6	1	-6	1	2	1	0	0	1	0	0	1	1	1	2	6	5	5	4	6	5	5	5	5	5	5	5	5	5
11256	1	32	2	4	1	1	1	1	1	4	1	3	3	-5	3	4	5	4	2	3	4	4	-5	3	3	4	3	2	3	4	1	-2	1	3	4	5	3	4	4	3	-5	2	0	2	-3	-4	-4	-5	2
11271	2	76	6	4	3	2	4	3	6	6	6	6	6	-6	-6	-6	-3	6	6	6	6	6	-6	-6	-6	-3	-2	1	1	-4	-2	0	0	0	0	0	0	0	0	0	-3	-3	-3	-4	0	0	3	-3	1
11751	1	64	5	3	2	1	4	2	1	1	1	2	2	-3	-3	-3	-3	-6	-6	-6	-6	2	-4	-4	-4	-4	-6	-6	-6	-6	-6	-4	-4	3	-4	-6	-6	-6	-6	-6	-4	-4	-4	-4	-6	-6	-6	-6	-6
11806	1	66	6	3	2	1	2	1	4	4	4	5	5	-6	-4	-6	-4	1	2	3	3	4	-5	-6	-6	-6	0	0	0	-1	1	0	2	1	1	1	0	0	0	1	0	1	0	1	-2	-3	-3	-1	0
13849	2	51	4	2	2	2	1	1	5	5	6	4	5	-6	-1	-6	-1	4	2	4	4	0	-4	-2	1	0	-3	-1	-1	0	0	0	0	0	0	-6	-6	-2	-5	-2	6	6	-1	3	-6	-6	-5	-6	-4
11038	2	20	1	3	2	3	5	1	3	3	6	3	6	-6	-2	-4	-2	4	4	6	4	4	-6	-2	-4	-2	0	0	0	1	3	3	3	3	4	1	1	1	2	3	2	3	0	3	-3	-3	0	-3	1
10556	1	70	6	4	1	2	4	1	2	4	4	2	2	-4	4	-4	0	4	4	4	4	4	-6	4	-6	0	6	6	6	6	6	-6	6	-6	0	6	6	6	6	6	-6	6	0	0	0	6	0	0	0
11573	2	33	2	3	3	1	1	1	5	4	5	5	5	-6	-6	-6	-6	4	4	4	5	5	-6	-6	-6	-6	5	5	4	5	5	-5	-6	-6	-5	4	3	4	4	5	-6	-6	-6	-6	3	3	3	4	4
11740	1	61	5	3	3	3	1	1	6	6	6	6	6	-6	0	-6	-6	3	4	4	4	4	-6	-1	-6	-6	0	0	0	0	0	0	0	-6	-6	0	0	0	0	0	-6	0	-6	-6	-6	-6	-6	-6	-6
12728	2	43	3	2	3	2	1	1	5	6	6	6	6	-6	-6	-6	-1	-4	-1	1	-1	0	-6	-1	-3	-3	-1	3	1	-1	5	-5	1	-4	0	-1	1	-1	-2	3	1	-1	0	-1	-3	-2	-3	-6	-1
10856	1	37	3	3	2	2	1	1	2	4	4	3	5	-5	0	0	0	-1	1	1	1	4	0	3	-2	-1	-3	-3	-2	-4	-4	4	5	3	3	2	2	2	3	0	1	2	-1	-1	-6	-6	-6	-6	4
10978	1	65	6	3	2	1	4	3	-2	-1	-2	-3	1	0	2	-1	-4	1	2	0	-2	1	0	1	-2	-3	-3	0	-1	-2	-1	3	-1	-3	-1	-1	-1	1	1	1	-3	0	-2	-4	-3	0	0	-3	2
12160	1	53	4	2	2	2	1	1	-4	-4	2	1	-1	-6	-4	-6	0	-6	-6	0	0	5	-6	0	-6	0	-6	-6	-6	-6	0	6	0	6	6	-6	-6	-6	-6	0	6	0	6	6	-6	-6	-6	-6	1
13994	1	67	6	2	2	1	4	1	3	0	4	4	4	-6	-6	-6	-3	-6	-6	-3	-6	-3	4	0	-3	0	2	0	0	-2	2	2	2	3	3	0	-1	1	-2	1	0	0	-2	2	-6	-6	-6	-6	-6
10803	2	78	6	3	2	2	4	1	-1	0	1	1	0	-6	-2	-6	-5	3	3	4	3	3	-6	-2	-6	-2	0	0	0	0	2	2	0	0	2	3	1	5	2	1	3	1	1	0	-4	-4	-5	-4	1
13837	1	54	4	2	2	1	4	1	0	0	1	0	2	-6	4	0	-4	4	5	5	2	4	-6	4	-6	-6	-4	-4	-4	-6	-2	-4	4	4	2	4	2	2	2	4	-4	4	-6	-4	-6	-6	-6	-6	-6
10276	2	41	3	3	2	1	1	1	1	0	2	4	3	2	3	1	-2	2	2	2	5	2	-4	-4	-3	-3	-2	-2	-2	-2	-3	-5	-1	-4	-3	0	-3	-5	-4	4	1	-5	-4	-2	-5	-5	-5	3	5
11246	2	37	3	2	2	1	6	1	6	6	6	6	6	-6	0	-6	-6	6	6	6	6	6	-6	0	-6	-6	0	0	0	0	0	0	0	0	0	3	3	3	-1	-2	0	1	0	-1	-3	-5	0	-3	0
10918	1	62	5	4	3	1	1	2	6	6	6	6	6	-6	-4	-4	-4	6	6	6	6	6	-6	-5	-5	-4	6	6	6	4	6	-6	-5	-5	-5	6	6	6	6	6	-6	-5	-5	-4	0	0	0	-3	0
10312	2	56	5	2	3	2	1	1	2	3	3	4	6	-2	-3	-2	0	2	2	2	2	4	-2	2	5	-1	1	2	0	2	4	-1	2	0	4	0	2	1	5	1	4	0	4	0	0	2	1	0	1
11385	2	34	2	4	1	3	1	1	6	6	6	6	6	-6	0	-4	-6	6	6	6	6	6	-6	-6	-2	-6	-4	-5	-3	-5	0	0	4	6	0	3	0	2	2	2	0	4	3	1	0	-6	-6	-6	-6
12343	1	56	5	3	1	3	2	1	4	5	5	5	5	-6	-5	-5	-5	1	1	2	2	1	-3	-3	-5	0	4	6	5	4	4	-5	2	1	1	5	6	6	5	1	-5	3	-2	1	-6	-6	-6	-6	3
11891	1	25	2	4	3	3	1	1	3	3	-1	6	6	-4	-6	-6	0	-1	-1	-4	6	6	3	-6	-6	0	0	0	0	6	6	0	3	0	6	2	2	-4	6	-6	0	0	-4	-4	0	0	-6	6	6
11407	2	52	4	2	2	1	1	2	0	2	0	1	0	0	0	1	1	-1	0	-2	-1	-1	-1	-1	-2	-1	-1	0	-1	1	-1	1	-1	0	-1	1	0	-1	1	0	-1	0	-1	0	2	0	1	0	0
11268	1	64	5	4	1	2	1	1	6	6	6	6	6	-6	-6	-6	-6	6	6	6	6	6	-6	-6	-6	-6	6	6	6	6	6	-6	-6	-6	-6	6	6	6	6	6	-6	-6	-6	-6	-1	1	-3	-2	1
12734	1	85	6	3	3	3	4	2	3	3	6	6	6	-6	-6	-6	6	6	6	6	6	6	-6	3	-6	-3	-2	6	6	6	6	-6	3	3	3	-4	-4	6	6	6	-6	0	-4	0	-6	-6	6	6	-6
11158	2	67	6	3	2	2	4	2	5	5	5	5	5	-6	-6	-6	-6	5	5	5	5	4	-6	-6	-6	-6	-6	-6	-6	-6	-6	-6	-6	-6	-6	0	0	0	0	0	0	0	0	0	-2	-2	2	5	5
13916	1	52	4	3	3	2	2	1	4	5	6	1	3	-6	-6	-6	-6	6	5	5	2	3	-6	-6	-6	-6	0	-3	0	-2	2	-4	-6	-4	-4	4	3	5	4	2	-6	-6	-6	-6	-2	-5	0	-1	0
11697	1	37	3	4	1	3	1	1	0	0	2	2	3	-4	1	-4	-3	-1	-1	0	-1	2	-5	1	-1	-3	-3	-3	-3	-3	0	0	3	3	1	-4	-4	-4	-4	-2	-3	3	4	0	-5	-5	-5	-5	-3
13989	1	72	6	3	2	2	4	2	4	4	6	6	2	-6	-6	-6	-6	3	3	4	4	0	-5	-5	-5	-6	-5	-5	-3	-5	-1	-1	1	2	2	-2	-4	-4	-3	-1	-1	2	2	2	-5	-4	-5	-5	-2
12381	1	35	3	3	2	1	2	1	3	3	4	4	3	-6	0	-6	-6	3	3	3	4	4	-4	-1	-6	-6	1	0	0	-6	3	2	6	3	2	6	6	6	5	4	-6	5	-6	-4	-3	-3	-5	-5	3
10095	1	54	4	2	1	3	6	1	6	6	6	4	6	-6	-6	-6	-6	6	6	6	5	6	-6	-6	-6	-6	0	-1	-1	-3	2	0	1	1	-2	5	5	4	3	5	-6	0	-5	-5	-5	-5	-5	-6	1
12014	1	54	4	2	3	1	1	2	6	6	6	6	0	-6	0	-6	0	6	6	6	4	0	-6	0	-6	0	-6	0	-6	-6	0	-6	6	0	0	-6	0	-6	-6	0	-6	0	-6	0	-6	0	-6	-6	0
10629	1	45	4	4	3	1	2	1	6	6	6	6	6	-6	-6	-6	0	5	5	5	5	6	-6	0	-2	6	-6	-5	-5	-5	0	2	0	2	5	-6	-5	-6	-4	0	3	0	4	5	-6	-5	-6	-5	0
12933	2	51	4	2	2	1	4	1	6	3	6	6	4	-6	0	-6	-4	5	5	5	6	4	-6	0	-6	-5	2	3	3	3	0	2	2	0	2	3	1	3	3	0	-5	1	1	-3	-1	-3	-3	-3	-3
10451	1	76	6	3	2	2	4	1	6	6	6	6	6	-6	-6	-6	-6	6	6	6	6	6	-6	-6	-6	-6	-6	-6	-6	-6	-6	-6	-6	-6	1	-3	-3	-6	-1	-6	-6	-6	-6	0	-6	-6	-6	-6	0
11623	2	65	6	1	2	1	6	1	6	6	6	6	6	-6	-6	-6	-6	0	0	6	0	0	6	6	0	0	6	6	6	6	6	0	6	-3	6	0	0	0	0	0	0	0	0	0	-6	-6	-6	-6	-6
13615	1	57	5	2	3	3	1	2	6	6	6	6	6	-6	-6	-6	-6	6	6	6	6	6	-6	-6	-6	-6	6	6	6	6	6	-6	-6	-6	-6	6	6	6	6	6	-6	-6	-6	-6	6	6	6	6	6
10273	2	75	6	4	1	1	4	2	6	4	6	6	6	-6	0	-6	0	5	5	6	6	6	-6	0	0	0	6	4	4	4	3	-6	-6	0	0	5	4	5	5	0	-6	6	4	4	0	-2	-4	-4	-4
11427	2	64	5	2	3	2	4	2	6	6	6	6	6	-6	-6	-6	-6	6	6	6	6	6	-6	-6	-6	-6	1	6	1	1	1	0	-6	0	-6	6	6	6	6	6	-6	-6	-6	-6	0	0	-2	-2	-2
12711	1	73	6	4	2	2	6	2	3	3	5	4	5	-6	-4	5	-5	3	4	4	4	5	-6	-6	-6	-5	-4	-4	0	-2	3	0	5	4	4	-5	-5	0	-5	3	0	4	0	3	-6	-6	-6	-6	0
10981	2	73	6	2	3	1	4	3	2	0	0	2	2	1	0	0	0	0	-1	-1	1	0	0	0	0	0	-1	0	0	-1	-1	0	0	-1	0	-3	-2	0	-3	-1	0	0	0	0	-3	-3	0	-3	-1
12841	1	21	1	1	3	3	1	1	-2	-2	0	-2	-4	-3	0	0	-4	2	4	3	3	-3	-6	0	0	-2	-5	-5	-6	-5	-6	2	2	3	3	-5	-5	-6	-3	-4	4	1	1	1	-6	-6	-6	-6	-6
13275	1	50	4	3	2	2	1	1	6	6	6	6	6	-6	-6	-6	-6	6	6	6	6	6	-6	-6	-6	-6	6	6	6	6	6	-6	-4	-6	-4	1	-6	6	5	6	-6	-3	-6	-1	-6	-6	-6	-6	0
13625	2	75	6	2	2	2	4	2	-6	-6	-6	-3	2	3	6	6	6	6	6	6	6	5	-6	-6	5	5	4	4	-4	0	-2	0	6	5	6	-6	-6	-6	-6	-6	-5	6	6	6	-4	-4	-4	-5	5
11004	1	82	6	3	3	1	4	1	5	5	4	3	3	-1	-1	3	2	2	3	4	4	4	-4	-4	4	1	2	3	3	1	4	-2	-2	3	0	2	3	3	2	2	-3	-3	2	3	3	3	3	2	4
11560	1	31	2	2	2	2	1	1	5	5	5	5	5	-6	-6	-6	-6	0	0	0	0	0	0	0	0	0	0	0	0	0	0	0	0	0	0	0	0	0	0	0	0	0	0	0	-6	-6	-6	-6	-6
12134	2	67	6	4	3	3	4	1	6	6	6	6	6	-6	-6	-6	-4	5	6	5	5	6	-6	-5	-6	0	2	0	2	-5	5	-6	5	2	5	5	6	5	0	6	-6	0	-1	4	5	6	6	0	6
12127	1	36	3	4	1	3	1	1	6	6	6	6	6	-6	1	-6	-6	6	6	6	6	6	-6	-1	-6	-6	-6	-6	0	-4	-1	5	3	4	0	-6	-6	-6	-6	-3	6	1	3	3	-6	-6	-6	-6	0
12217	1	58	5	3	2	1	2	1	5	5	5	5	5	-5	3	-6	5	5	5	5	-1	5	-6	-5	-5	4	-1	-1	-2	-1	-2	1	1	1	1	1	0	-2	0	-3	1	1	1	1	0	0	0	0	0
10947	1	85	6	3	2	2	4	2	2	2	2	2	2	-6	-6	-6	-4	1	1	1	1	1	-4	-4	-4	-4	1	1	1	1	1	-3	-3	-3	-3	4	4	4	4	4	-4	-4	-4	-4	4	4	4	4	4
10692	1	47	4	1	1	1	2	1	4	3	3	3	1	-6	-6	-6	-6	-1	-1	-1	-4	0	-3	-3	-3	-4	-6	-6	-6	-6	0	6	-1	1	0	-5	-5	-5	-5	-1	6	0	0	0	-6	-6	-6	-6	-1
10073	1	67	6	3	2	1	4	1	6	6	6	6	6	-6	0	-6	0	0	0	0	0	0	0	0	0	-3	0	0	0	-5	3	0	3	3	5	2	2	2	2	2	-6	2	0	0	0	-6	-6	-6	0
12907	2	20	1	3	2	1	1	1	-2	0	-2	-4	-4	0	0	-4	0	1	-1	2	-4	0	1	-2	-3	0	-2	1	-5	0	1	-4	1	1	-1	2	-2	0	-3	1	-2	1	-3	-2	2	-3	-1	2	-3
13992	2	70	6	3	2	3	4	1	0	2	1	1	1	-6	6	0	-6	0	0	2	2	2	-6	6	-4	-6	4	-6	-6	-6	-6	6	6	6	6	5	5	5	5	5	-6	0	-6	-6	-6	-6	-6	-6	-6
10600	2	30	2	4	2	2	3	1	5	1	5	6	6	-6	-2	-3	-3	2	0	2	2	2	-6	-3	-1	-3	0	0	-2	-2	1	-1	-1	-1	-1	0	0	0	-4	0	0	0	0	0	0	0	0	0	0
13724	1	74	6	4	2	2	4	3	4	5	4	4	5	-3	-3	-3	0	5	5	5	5	5	-5	-1	-5	4	0	4	2	2	4	-4	-2	-1	-2	3	3	3	3	5	-3	2	-1	2	-5	-5	-5	-5	-4
11105	1	18	1	1	3	1	5	1	6	6	6	6	6	-6	-6	-6	-6	6	6	6	6	6	-6	-6	-6	-6	-1	1	-5	0	5	6	-3	1	3	6	6	1	3	4	1	-6	-2	-5	-2	-2	-5	-2	-4
13539	1	51	4	3	3	3	1	1	3	4	5	6	5	-6	0	-6	-6	-1	-2	-1	-3	-3	-4	0	-6	3	2	0	-3	-5	-5	0	2	-4	-4	0	1	2	2	3	-5	-1	3	-6	-5	-5	1	-5	1
11203	1	49	4	2	1	1	1	2	6	6	6	6	6	-6	-6	-6	-6	6	6	6	6	6	-6	-6	-6	-6	-3	-3	-6	-1	6	0	0	0	6	0	0	4	4	6	-2	0	-6	-3	0	0	-5	-1	3
11466	1	79	6	4	2	2	4	2	5	4	4	3	4	-6	4	-6	-4	3	4	4	3	4	-6	-4	4	-5	-6	5	4	2	4	-6	-1	-6	-3	5	5	5	3	4	-6	-3	-6	-3	-5	3	3	-4	1
12299	1	70	6	4	1	2	4	1	5	0	5	5	4	-6	-6	-6	-6	5	3	6	5	6	-6	-6	-6	-6	2	3	5	3	5	-6	-6	-6	-4	3	5	5	4	3	-6	-6	-6	-4	-4	-6	-6	-6	-2
12666	2	53	4	3	3	2	1	1	4	2	6	4	6	-4	0	-2	0	4	4	6	4	6	-4	0	-2	0	0	0	0	0	0	0	6	0	0	0	0	0	0	0	0	0	0	0	0	0	0	2	6
12880	2	62	5	4	2	2	1	2	6	6	6	6	6	-6	-3	-6	0	6	6	6	6	6	-6	-3	-6	0	-6	6	0	4	4	-6	0	0	0	-1	6	2	2	2	-6	-6	-6	-4	-6	0	0	3	0
13139	2	74	6	4	3	2	4	3	6	6	6	6	6	-6	-6	-6	-6	6	6	6	6	6	-6	-6	-6	-6	-6	-6	6	6	6	-6	-6	-6	-6	6	6	6	6	6	-6	-6	-6	-6	-6	-6	-6	-6	6
13429	2	76	6	3	2	2	4	3	5	5	6	5	5	-6	-6	-4	0	6	6	6	6	5	-5	-4	-3	0	6	6	6	6	6	0	3	3	0	6	6	6	6	6	0	0	0	0	6	6	6	6	6
13743	2	57	5	4	3	3	6	2	0	0	2	1	1	-2	0	0	0	0	0	0	0	0	0	0	0	0	0	0	0	0	0	0	0	0	0	0	0	0	0	0	0	0	0	0	-1	-2	0	-2	0
13893	2	65	6	3	2	3	4	3	-2	1	1	-2	4	1	-4	0	2	1	2	2	2	1	0	2	0	-2	-3	0	-3	2	0	2	4	-3	-2	3	3	3	3	5	-1	0	0	2	-3	-2	-2	-2	-2
13938	2	77	6	3	1	2	4	2	6	6	6	6	6	-6	-6	-6	-6	6	6	6	6	6	-6	-6	-6	-6	6	6	6	6	6	-6	-6	-6	-6	6	6	6	6	6	-6	-6	-6	-6	6	6	6	6	6
10395	1	66	6	3	1	2	4	1	6	6	6	6	6	-6	-6	-6	-6	6	6	6	6	6	-6	-6	-6	-6	0	0	0	6	6	-6	0	0	0	0	0	3	3	3	-6	0	0	0	-1	-1	-3	6	6
10699	2	59	5	1	2	1	1	1	6	6	6	6	6	-6	-6	-6	-6	6	6	6	6	6	-6	-6	-6	-6	6	6	6	6	6	-6	-6	-6	-6	6	6	6	6	6	-6	-6	-6	-6	-6	-6	-6	-6	-6
10936	2	49	4	3	1	1	6	1	4	4	4	4	4	-6	-6	-6	-6	6	4	6	4	4	-1	-6	-6	-6	-2	1	-3	6	1	5	3	5	5	0	0	4	-4	3	0	4	3	2	0	-3	-1	-5	1
12912	2	54	4	2	1	2	4	1	4	3	5	5	5	-4	-2	-3	-3	4	4	4	4	4	1	0	-1	0	0	-2	0	-1	-1	-1	-1	0	0	4	3	3	3	4	1	2	-3	-2	-2	-2	-1	-2	-1
12835	1	34	2	1	3	2	1	1	6	6	6	6	6	-6	-1	-6	-6	6	6	6	6	6	-6	5	-6	-6	-3	-6	-6	0	4	6	6	6	4	-3	-3	-6	0	6	6	4	6	4	-3	0	-6	-2	5
11195	1	45	4	2	3	2	1	1	3	3	6	2	2	-6	0	-4	-1	2	2	2	-2	-1	-6	-1	-5	-1	-1	-1	-1	-5	2	-1	5	-1	-1	-1	-1	-1	-3	1	-1	3	-2	-1	-1	-1	-1	-4	-1
12926	1	43	3	4	2	2	1	2	5	4	5	3	4	-6	-1	-6	-6	3	3	4	2	0	-1	-1	-2	-1	-2	-2	-2	-2	2	0	0	-1	1	-1	-3	1	-1	-3	-1	0	1	0	0	-3	-3	-1	-2
10346	2	51	4	3	2	1	1	3	6	6	6	6	6	6	6	6	6	2	2	2	2	2	2	2	2	2	0	-1	-1	-1	-1	-6	1	1	-6	-2	3	3	3	4	-6	4	4	4	4	4	4	4	4
10631	1	81	6	3	3	1	4	2	6	2	4	5	6	-5	-4	5	-5	6	2	4	5	6	-5	-4	5	-5	6	2	4	5	6	3	-4	3	-5	6	3	5	5	6	-2	-3	5	2	3	2	4	5	6
11794	1	25	2	4	3	3	1	1	2	1	2	4	4	-5	-5	-5	-6	0	-1	-2	2	2	-5	2	-6	-6	-2	-4	0	2	3	1	3	1	2	-4	-4	-4	1	-2	-2	1	-2	-2	-6	-6	-6	0	2
12995	1	20	1	3	1	3	5	1	6	4	6	5	-2	-6	-1	-5	-3	5	5	4	3	-3	-6	-4	-4	-5	3	5	3	3	6	-5	-1	-1	2	3	5	4	2	2	-6	0	0	-6	-1	-4	-2	-5	5
13618	2	32	2	4	3	2	1	1	6	6	6	6	6	-6	0	-6	-4	-1	3	3	6	6	-6	0	-3	0	0	0	0	-6	0	0	0	0	0	0	0	0	-6	0	0	0	0	0	0	0	0	0	0
11151	2	74	6	3	1	3	4	1	5	5	5	5	5	-6	-1	-6	-6	5	5	5	5	5	-6	-3	-3	-6	0	0	0	0	3	0	0	3	3	5	5	5	5	5	-1	-1	0	0	0	0	0	0	0
11090	2	77	6	4	3	2	4	2	6	6	6	6	6	-6	0	-6	-6	6	6	6	6	6	-6	-6	6	-6	-6	-6	-6	-6	-6	-6	-6	-6	-6	-6	-6	-6	-6	-6	-6	-6	-6	-6	-6	-6	-6	-6	-6
12247	1	45	4	3	1	3	1	1	5	3	4	0	5	-4	0	-1	-3	3	5	2	0	4	-3	-1	-2	-3	4	6	2	0	3	-2	-2	-4	-2	3	1	3	1	-1	0	-2	0	-1	-2	-1	-4	-1	-2
11671	1	57	5	4	2	2	2	1	6	6	6	6	6	-6	1	-6	-3	3	1	3	1	0	-4	4	-3	-3	-4	-4	-4	-4	-2	-2	6	4	4	-1	-1	-1	-2	0	-1	6	4	0	-5	-5	-5	-5	0
11948	2	57	5	4	2	1	2	1	2	3	2	2	2	-6	1	-3	-3	1	2	2	1	1	-5	-1	0	-2	0	0	0	6	0	0	1	0	1	0	0	0	5	1	0	1	0	0	0	0	0	5	0
12931	1	46	4	2	2	2	1	1	4	4	4	4	4	-5	6	-5	-2	3	3	3	3	3	-4	6	3	-4	2	2	2	2	2	3	6	3	3	1	1	1	1	3	-2	6	-1	-2	-2	-2	1	1	1
12463	2	80	6	2	3	2	4	1	6	6	6	3	3	-6	3	-6	-1	6	6	6	6	0	-6	-4	-6	-4	-6	2	-2	-6	-6	6	-6	3	4	-6	-6	-6	-6	-3	6	-1	6	0	-6	-6	-3	-6	6
11565	1	34	2	4	2	1	2	1	2	-4	6	6	6	-6	-6	-6	-6	1	-4	3	3	4	-6	0	-5	-4	-3	-6	-2	0	4	-4	4	1	-4	-3	-4	0	-3	0	0	6	-2	-2	0	-6	-5	-3	6
11074	2	52	4	1	2	2	1	1	-6	-2	-4	-4	4	-3	-2	-1	4	-2	0	-6	-3	1	-6	-4	-4	4	-1	5	2	2	-2	-2	0	3	3	-4	5	-2	-2	-5	-6	-1	3	3	-1	1	0	2	1
13548	2	47	4	4	3	3	1	1	6	6	6	6	6	-6	-4	-6	-5	6	6	6	6	6	-6	2	-6	-5	0	0	-3	0	2	0	4	0	0	0	0	0	0	0	0	3	0	0	-2	-4	-4	-2	0
13753	2	22	1	1	3	2	5	1	3	3	1	-3	1	-5	-5	-5	-5	-3	3	-2	2	4	-2	-2	-3	4	4	4	-3	0	-4	-4	-4	2	-4	2	2	4	3	3	-5	-1	-2	0	-5	4	-5	-2	-4
10195	1	33	2	3	1	2	1	1	3	1	4	2	6	-6	0	-1	-6	1	-1	1	0	2	-3	0	-2	-6	-1	0	0	0	2	0	0	0	0	3	2	3	3	4	-4	0	0	-6	-2	0	0	-5	0
13605	1	18	1	1	2	1	5	1	2	2	3	3	3	3	1	3	-1	-3	-3	-3	-3	-3	3	2	2	2	0	-1	0	-2	0	-1	1	0	0	-2	2	2	-1	1	0	1	0	1	-6	-6	-6	-6	-6
10404	2	64	5	2	3	3	4	1	6	6	6	6	6	-6	-6	-6	1	6	6	6	6	6	-6	-6	-6	1	1	1	1	1	1	1	-2	3	0	6	6	6	6	1	-6	-6	6	2	0	0	0	-4	-4
10694	2	79	6	3	2	2	4	2	5	6	6	5	3	0	4	1	-4	6	6	6	6	2	0	4	2	-3	0	2	2	2	0	0	2	3	0	4	4	4	4	4	0	4	-3	0	1	1	2	1	0
10854	2	68	6	2	2	1	4	1	4	4	2	3	5	-2	-3	-3	-3	1	2	1	0	-3	-3	-5	0	0	0	1	-1	0	3	-1	2	0	-1	-3	0	0	-2	2	2	2	-1	1	1	1	0	-2	2
11039	1	62	5	3	3	1	6	2	5	6	4	5	6	-6	6	-6	-6	0	0	4	4	0	-5	5	-6	0	-5	-5	-5	-5	-5	5	5	5	5	-5	-5	-5	-5	-5	5	5	5	5	-5	-5	-5	-5	-5
12165	1	68	6	2	3	2	6	3	4	4	4	3	5	-4	-6	0	2	4	5	5	4	4	-4	-6	-3	3	5	5	5	4	4	0	0	1	0	3	4	5	4	4	0	0	1	1	-5	0	-4	-6	0
13426	2	42	3	4	2	1	1	2	6	5	6	6	6	-6	-6	-6	-6	6	6	6	6	6	-6	-6	-6	-6	0	0	-4	-6	-4	3	5	5	6	-5	-5	-5	-6	-3	0	-5	0	-5	-6	-6	-6	-6	-3
10896	1	43	3	3	3	1	1	1	6	2	2	2	1	2	1	1	1	1	2	-1	2	2	0	0	2	1	5	3	1	1	1	-1	1	1	1	2	0	2	0	0	3	0	0	0	-1	-1	1	1	0
11845	1	77	6	2	2	1	4	2	-1	2	2	4	2	4	-4	-6	6	1	5	3	3	3	-3	-5	-6	6	-1	6	4	6	6	-1	6	4	6	-6	-6	-6	6	6	6	6	-6	6	-6	6	-6	6	0
11853	1	67	6	2	3	1	4	1	3	6	6	6	6	-6	-6	-6	1	1	2	3	2	3	-6	-6	-6	2	-3	-6	0	-6	-6	6	6	6	6	-6	-6	-6	-6	-6	-6	6	6	6	-6	-6	-6	-6	-6
12177	2	64	5	2	1	2	4	3	-1	-4	-2	-5	2	6	6	4	-6	5	5	6	6	6	-6	-1	-1	-6	-4	-4	-4	-4	-4	-4	-4	-4	-4	-5	-5	-2	-6	-5	-6	-1	4	2	-3	-3	-3	-3	-3
13620	2	70	6	3	1	1	4	3	6	6	6	6	6	-6	-1	-3	-1	6	6	6	6	1	-6	-2	0	0	0	0	0	6	6	-6	-1	0	-1	6	0	6	6	6	-6	-1	-6	0	-4	-3	6	4	6
13644	2	77	6	4	2	2	4	2	6	6	6	5	6	-6	-6	-6	-6	0	2	5	5	5	-6	-6	-6	-6	6	6	6	4	6	-6	4	-6	0	5	0	5	6	-4	-6	0	-6	-6	-4	-5	0	5	-5
12065	2	29	2	3	1	2	6	1	4	6	6	6	6	-6	-6	-6	-6	1	3	6	6	1	-6	-6	-6	-6	-2	0	4	1	0	3	4	3	-2	2	6	2	6	5	-4	-4	2	-6	3	-1	-1	-3	1
13601	2	68	6	4	2	2	4	1	4	6	4	4	4	-6	-3	-6	3	0	0	2	4	4	-6	-3	-6	2	0	2	2	2	4	-6	4	0	2	1	5	4	4	4	-6	4	-4	-3	-4	-4	0	0	0
12639	2	58	5	4	2	2	1	1	-6	-6	-6	-6	-6	1	4	5	4	-3	-3	-3	-3	-1	-1	-1	-1	0	4	4	4	4	4	4	4	4	4	3	2	3	2	2	-4	-4	-4	0	0	0	0	0	3
12037	1	63	5	2	1	3	1	3	4	4	4	4	4	-6	0	-6	-6	5	5	5	5	5	-5	2	-6	-6	-5	-5	-3	-6	-2	4	3	-3	-5	2	4	3	1	3	-2	0	-4	-6	-5	-5	-4	-3	2
12334	1	78	6	3	1	1	6	3	6	5	6	5	6	-5	-5	-5	-5	6	6	6	6	6	-5	-5	-5	-5	0	0	0	0	0	0	0	4	0	0	0	0	0	0	0	0	0	0	0	0	0	0	0
13842	2	27	2	2	2	2	1	1	-2	0	6	1	-5	-4	-1	-4	-1	-1	0	4	-1	-3	-5	-1	-3	-2	-1	-2	1	-1	-3	-1	-2	-1	1	2	0	3	-1	-2	-4	0	-3	-5	0	2	-2	1	-1
10406	2	26	2	4	2	2	1	1	5	5	5	6	4	-5	2	-5	1	4	5	5	5	2	-6	1	-4	1	3	2	1	4	2	-3	1	-4	1	3	2	2	4	1	-4	1	-4	1	2	2	2	3	1
11434	2	73	6	2	2	2	4	1	5	5	5	5	5	-6	6	0	-5	5	6	6	6	6	-6	-3	-3	-6	5	5	5	5	5	-4	-6	-4	-6	6	6	6	6	6	-4	-6	4	-6	-4	-4	-4	-6	-6
11350	1	55	5	2	1	3	1	2	5	0	1	-6	0	0	0	0	0	-6	-5	-5	-5	-6	-5	-6	-5	0	-5	-5	-6	0	1	0	0	6	0	-6	-6	-5	0	0	4	0	5	0	-6	-6	-6	-6	6
11409	2	62	5	3	1	1	4	1	2	4	4	2	1	-5	-4	-4	-3	2	5	3	3	2	-5	-4	-4	0	-1	0	0	-5	0	0	2	0	1	-2	-1	0	-5	0	2	1	0	1	-2	-2	-1	-5	0
11485	2	36	3	1	2	2	3	1	3	3	3	1	4	-6	5	1	3	5	5	4	-1	4	-3	4	-2	4	5	-2	-3	-2	5	3	4	5	4	2	-2	-3	-2	5	3	4	4	4	-2	-2	-3	-3	1
13536	1	88	6	4	3	2	4	2	6	4	5	4	2	-6	-6	-6	-5	6	4	4	4	4	-6	-6	-6	-6	-1	-1	-1	0	0	-5	-5	-5	-3	-1	-1	0	1	0	-6	-6	-6	-4	-2	-3	-2	-1	-1
11579	1	75	6	2	3	2	4	2	6	6	6	6	6	-6	-6	-6	0	-5	-3	-3	-3	-2	-6	-6	-6	-2	-6	-6	-6	-2	-2	-6	-6	-6	-6	6	6	6	6	6	-6	-6	-6	6	-6	-6	-6	-6	-3
12002	1	62	5	3	3	2	2	2	1	2	2	2	2	-6	-6	3	-5	-5	-4	-3	0	0	0	-6	-5	-5	-5	-5	-4	0	1	0	-6	2	3	-6	-6	-6	-6	0	6	-6	3	2	-6	0	-5	-6	0
13679	2	72	6	4	2	1	4	3	2	3	3	3	3	-4	-4	-4	-4	3	3	3	3	3	-4	-4	-4	-4	-2	-2	-2	-4	-6	-2	-2	-2	-2	5	5	6	6	2	-4	-4	-5	-6	-3	-3	-5	-5	-1
13132	2	60	5	3	3	2	1	2	3	3	3	3	3	3	3	-1	-1	6	5	0	0	4	-4	0	-2	1	2	4	-1	3	3	-3	-1	4	4	-4	6	-2	0	4	-5	0	3	4	1	3	0	1	4
13265	2	58	5	2	2	2	1	3	3	3	3	6	3	-6	-6	-6	-6	6	6	6	6	6	-6	-6	-6	-6	3	3	3	3	3	-6	-6	-6	-6	6	6	6	6	6	-6	-6	-6	-6	-6	-6	-6	-6	-6
10580	2	47	4	2	3	1	1	1	6	6	4	5	2	5	1	2	3	6	6	5	5	6	0	4	4	3	3	4	4	3	1	2	3	1	1	6	6	5	5	5	4	3	2	3	1	2	1	2	1
13523	1	66	6	3	2	1	4	1	6	6	6	6	5	-6	-6	-6	-5	-1	0	2	0	6	-6	-6	-6	-4	-4	-4	-6	-2	-5	-5	-6	-1	-5	-3	0	-2	0	-1	-4	-6	0	-4	-4	-4	0	0	0
10581	1	65	6	2	2	2	6	1	5	6	5	5	5	-6	3	-4	0	5	6	5	5	3	-6	3	-6	0	-6	6	-6	-6	-6	-5	5	5	0	-6	6	-6	-6	-4	-6	5	-6	0	-6	6	-6	-6	-4
12593	1	41	3	2	1	2	1	1	3	0	6	5	0	-6	0	-6	-6	5	4	1	3	4	-6	-6	-6	-6	-4	-4	1	-2	-2	2	0	0	-2	0	0	4	4	1	1	0	0	-1	0	0	0	0	0
13963	1	51	4	2	1	2	1	1	6	6	6	6	6	-6	0	-6	0	6	6	6	6	6	-6	0	-6	0	6	0	6	6	6	-1	1	-1	-1	6	6	6	6	6	-1	3	-6	1	-1	-1	-5	-1	-5
11750	2	70	6	2	2	3	4	1	6	6	6	6	6	-6	-6	-6	-6	-5	-5	3	-5	-5	-6	-6	-6	-6	3	4	4	4	4	-6	-6	3	-6	1	4	5	5	5	-6	-6	4	-6	-6	-6	-6	-6	-6
11132	1	72	6	2	2	2	4	1	6	6	6	6	6	-6	-6	-6	-6	0	6	0	3	3	-6	-6	-6	-6	2	-1	-1	0	2	-6	-6	-6	-6	6	6	6	6	6	-6	-6	-6	-6	-6	-6	-6	-6	-6
13352	2	34	2	2	3	2	1	1	6	6	5	5	2	-6	-4	-5	-1	-6	-6	-6	-6	-6	-6	-6	-6	-6	-6	-4	-4	-5	-5	-5	-5	-5	-5	4	3	4	4	3	3	0	3	2	-1	-1	-1	0	-2
13826	1	47	4	2	1	1	1	1	4	4	4	4	4	-1	2	2	-1	4	4	4	4	4	-3	3	3	3	3	3	3	3	3	0	3	3	-3	4	4	4	4	3	4	4	4	-2	-2	-2	-2	-2	-2
13885	1	37	3	2	2	3	6	1	6	6	5	6	6	-6	-6	-6	1	2	1	1	2	5	1	2	2	2	-1	0	0	-1	1	3	3	1	1	1	-1	-1	-1	0	0	1	1	2	-1	-3	-2	0	3
10089	1	33	2	3	2	2	1	1	3	3	3	3	4	-4	-4	-4	-4	2	2	2	2	2	-4	-4	-4	-4	0	0	0	0	0	0	0	0	0	2	2	2	2	2	-3	-3	-3	-3	2	2	2	2	2
10343	1	22	1	3	3	1	5	1	4	6	5	3	3	-4	2	-4	-5	4	4	5	4	3	-4	0	-4	-5	2	0	0	0	3	-3	3	3	-2	0	0	2	-4	-2	1	4	-2	0	-1	-3	-1	1	2
11375	2	40	3	4	1	1	2	1	6	6	6	6	6	-6	-1	6	-6	4	3	4	6	6	-6	0	5	0	2	3	4	0	4	-5	0	-5	-6	6	5	6	5	2	-6	-1	-6	-6	-6	-6	-6	-6	-6
11522	2	48	4	2	3	2	6	1	6	6	6	6	6	-6	2	-6	-6	6	6	6	6	6	-6	5	-6	-6	-6	-6	-6	-6	-6	-6	-6	-6	-6	-6	-6	-6	-6	-6	-6	-6	-6	-6	3	-2	-3	0	3
11996	1	42	3	4	2	2	1	1	5	5	5	5	5	-6	-6	-6	-6	5	5	5	5	5	-6	-6	-6	-6	3	2	1	1	3	3	3	0	0	3	2	2	2	5	1	2	0	0	0	0	0	0	3
12181	2	70	6	2	3	3	4	1	6	6	6	6	6	-6	-6	-6	-6	6	6	6	6	6	-6	-6	-6	-6	6	6	6	6	6	-6	-6	-6	-1	6	6	6	6	6	-6	-6	-6	-1	-1	-1	-1	-4	6
12540	1	41	3	4	2	2	2	1	6	-3	6	6	3	-6	-4	-6	-6	0	-4	-2	4	4	-3	-6	-6	-6	4	4	4	1	4	-4	-4	-5	-5	6	5	5	5	5	-6	-6	-6	-6	-6	-6	-6	-6	5
13489	1	65	6	1	2	2	4	1	6	5	6	3	6	-5	4	-4	-4	6	6	6	6	5	-6	5	-6	-6	4	6	4	1	1	-6	4	0	-6	6	6	6	4	4	-6	4	-6	-1	-6	-5	-6	-6	-6
11144	1	33	2	4	1	3	1	1	6	6	6	6	6	-6	-6	-6	-6	4	4	0	6	6	-6	-6	-6	-6	-4	-4	-5	0	6	0	4	5	5	-5	-5	-5	3	3	0	3	4	0	-6	-6	-6	3	4
11221	1	44	3	2	2	1	1	1	0	1	1	0	2	2	0	0	1	1	1	-1	2	-2	6	-2	1	1	4	3	0	1	5	-3	-4	0	1	-5	-4	-4	-4	4	5	1	2	3	-4	-5	-3	-4	4
12387	2	34	2	4	1	3	1	1	2	1	1	3	1	-6	-6	-6	-6	3	3	3	3	3	-6	-4	-6	-6	0	0	-3	-1	2	0	5	4	4	0	0	0	-1	1	-2	5	3	3	0	0	0	0	-2
13742	2	80	6	3	3	2	4	1	4	0	6	6	6	-6	-6	-6	-6	6	6	6	6	6	-6	-6	-6	-6	0	6	-2	-4	0	0	3	6	3	1	6	3	0	3	0	0	6	0	3	3	4	0	4
10543	1	51	4	4	2	1	2	1	5	5	5	5	5	-4	-4	-4	-4	4	4	4	4	4	-6	-6	-6	-6	0	0	0	0	0	-4	-4	-4	-4	0	0	0	0	0	-5	-5	-5	-5	-4	-4	-4	-4	-2
10724	2	67	6	2	3	1	4	1	6	6	6	6	6	-6	6	-6	-6	6	6	6	6	6	-6	6	-6	6	6	6	6	6	6	-6	6	-6	6	6	6	6	6	6	-6	6	-6	6	6	6	6	6	6
10870	2	47	4	2	1	1	1	1	6	6	6	6	6	-6	-6	-6	-6	6	6	6	6	6	-6	-6	-6	-6	-6	0	-6	-6	-2	6	6	5	6	-6	0	-6	-3	-1	6	6	6	6	-6	-6	-6	-6	-1
12023	1	33	2	3	3	1	2	1	6	4	5	6	6	-6	-6	-6	-6	-3	-5	0	0	-2	1	2	-3	-5	-1	-1	-1	-6	-1	-1	0	0	0	-1	-4	0	0	2	-3	2	2	2	-6	-6	-2	-5	-5
13748	1	35	3	4	2	1	1	1	4	5	6	5	4	-6	-6	-6	-6	3	5	6	5	5	-6	-6	-6	-6	-3	2	2	1	5	-6	-4	-6	-6	1	4	3	3	5	-6	-5	-6	-6	-2	0	0	2	4
12777	1	37	3	3	1	3	2	1	1	2	6	0	2	-4	1	-4	-2	0	1	1	0	2	-1	1	-1	0	0	1	-1	0	2	2	3	2	2	-1	1	-1	0	2	-2	3	-1	0	1	2	1	2	1
11230	1	59	5	2	3	2	6	1	6	6	6	6	6	-6	-6	-6	-6	6	6	6	6	6	-6	-6	-6	-6	-6	-6	-6	-6	-6	6	-4	6	4	-6	-6	-6	-6	-6	-6	-3	2	2	-6	-6	-6	-6	-6
12267	1	79	6	4	3	2	4	2	4	4	4	4	4	-6	-6	-6	-6	4	4	4	4	4	-6	-6	-6	-6	-1	-1	-1	-1	-1	-1	-1	-1	-1	-1	-1	-1	-1	-1	-1	-1	-1	-1	-6	-6	-6	-6	-6
12589	2	34	2	4	2	2	1	1	6	6	6	6	6	-6	-6	-6	-6	6	2	6	1	1	-6	-6	-6	-3	-6	-6	-6	-3	-6	6	6	3	6	-6	-6	-6	1	1	1	1	6	6	-6	-6	-6	-6	-6
13312	1	31	2	3	2	2	3	1	6	6	6	6	6	-6	-6	-6	-6	6	6	6	6	6	-6	-6	-6	-6	-6	-6	-6	-6	-6	6	6	6	0	-6	-6	-6	-6	-6	6	6	6	6	-6	-6	-6	-6	-6
11279	1	25	2	4	2	2	5	1	3	5	6	6	6	-6	-3	-6	3	2	-3	6	6	-1	-6	4	-6	3	3	-2	0	6	6	3	4	0	-1	-2	-5	4	6	6	-4	1	1	-6	-4	-6	0	4	6
13746	1	56	5	4	2	1	2	1	4	5	5	4	4	-6	0	-6	-6	4	4	3	2	4	-5	-6	-5	-6	0	0	0	-2	0	1	0	2	0	0	0	-1	-1	0	2	0	0	0	-6	-6	-6	-6	-6
11082	1	72	6	2	3	1	4	1	2	6	2	6	6	-6	4	-6	2	6	6	6	6	6	-6	2	-6	2	6	6	6	6	6	-6	2	-3	-3	6	6	6	6	6	-6	2	-6	-6	-6	-6	-6	-6	-6
11161	2	52	4	3	2	1	2	1	4	2	6	5	5	-6	-6	-6	-5	-3	-5	-3	-6	-5	-6	4	-6	4	-6	-6	-6	-6	5	0	6	2	6	0	0	0	0	0	0	0	0	0	0	0	0	0	0
10142	2	54	4	3	3	1	1	1	6	6	6	6	6	-6	-6	-6	-6	6	6	6	6	6	-6	-6	-6	-6	6	6	6	6	6	-6	1	-1	0	6	6	6	6	6	-6	1	-4	-1	1	3	3	-1	3
13648	1	40	3	4	3	3	3	1	6	6	6	6	6	-6	4	-6	0	5	6	6	5	6	-6	5	1	0	2	2	1	1	4	-3	6	0	1	3	2	2	2	6	-4	6	1	1	1	0	1	-1	4
11859	1	50	4	4	3	3	1	2	2	0	0	0	0	-6	3	-6	-6	-5	0	-3	0	0	-4	-3	-3	-1	4	1	0	0	0	-5	-1	-1	-6	0	0	-1	-1	-5	-5	-4	-4	-6	-2	-3	-3	-3	-4
11909	2	44	3	4	1	3	2	2	6	6	6	6	6	-6	0	-6	-6	3	6	6	6	6	-6	0	-5	-6	-4	6	0	6	6	4	0	2	6	-6	-3	0	-2	6	-2	0	-6	-3	-6	-6	-6	-2	6
10861	1	55	5	2	2	2	2	1	6	6	0	6	-6	0	0	0	0	0	0	-6	-6	-6	0	0	0	0	-6	-6	-6	-6	6	0	0	0	6	-6	-6	0	-6	6	0	0	0	6	-6	-6	-6	-6	6
10011	1	42	3	3	3	1	1	1	5	5	5	5	5	-6	-3	-6	-4	3	3	4	2	3	-4	0	1	1	2	2	1	1	2	-5	2	2	2	1	1	1	0	1	-3	2	1	1	3	3	3	1	1
10633	1	38	3	2	1	3	2	1	-6	-6	-6	-6	-6	-6	-6	-6	-6	-1	-1	-1	-1	-1	-1	-1	-1	-1	-5	-5	-5	-5	-5	-5	-5	-5	-5	0	0	0	0	0	0	0	0	0	0	0	0	0	0
10858	1	33	2	3	1	3	1	1	4	4	4	3	6	-6	-4	-5	-3	5	5	5	6	6	-5	-4	-1	-2	1	-1	-2	-1	2	4	2	3	3	4	4	5	3	5	-5	3	4	1	2	1	0	1	3
11333	1	30	2	3	3	1	1	2	6	6	6	6	6	-6	-6	-6	-6	-6	6	-6	-6	6	6	6	6	6	-6	6	0	-6	6	6	0	0	0	-6	6	-6	-6	6	6	0	6	6	-6	-6	-6	-6	6
12556	2	64	5	4	3	2	6	1	6	6	6	6	6	-6	-3	-6	-6	6	6	6	6	6	-6	-5	-6	-6	6	6	6	6	6	-5	-4	2	-5	6	6	6	6	6	-5	-3	-4	-5	1	2	-4	1	1
12873	1	57	5	4	3	2	2	1	6	6	6	6	6	-6	-6	-6	-6	6	6	6	6	6	-6	-6	-6	-6	-4	-4	-4	0	0	0	0	0	-6	-2	-3	0	1	0	-6	-6	-6	-6	-6	-6	-6	-6	-6
11071	1	63	5	3	2	1	6	2	6	6	6	6	6	-6	5	-6	-4	6	6	6	6	6	-6	6	-6	2	0	6	5	2	6	3	6	-5	5	1	4	4	4	6	1	6	2	4	-6	-5	-6	-3	6
13877	1	73	6	2	3	2	4	2	0	0	2	2	2	0	0	0	0	1	1	2	1	2	1	1	1	1	0	1	0	1	1	0	0	0	0	2	2	3	3	3	0	0	0	0	2	3	2	1	3
12724	1	60	5	2	2	1	6	2	1	2	3	3	4	-6	-6	-6	-6	0	1	1	2	6	-6	-6	-6	-6	-6	-6	-6	-6	0	6	6	6	6	-2	-4	-5	-4	6	0	6	-2	6	-6	-6	-6	-6	0
11349	1	53	4	3	3	3	1	2	6	6	6	6	6	-6	-6	-6	-6	6	6	4	6	6	-6	-4	-6	-6	3	0	1	3	6	0	3	-1	0	1	-2	0	-1	4	0	1	0	2	-1	-4	-4	0	4
13696	1	61	5	3	1	2	1	2	4	5	5	5	5	-6	0	-6	-5	0	0	0	0	0	0	0	0	0	-5	-5	0	-5	0	0	0	-5	0	0	0	0	0	0	0	0	0	0	0	0	0	0	0
11049	1	73	6	4	3	3	6	1	6	6	6	6	6	-6	6	-6	1	0	6	6	6	5	-6	6	-6	-6	0	-6	-6	0	0	-6	6	1	1	6	6	6	6	6	-6	-6	6	-6	-6	-6	-6	-6	-6
13785	2	67	6	3	2	1	4	2	6	6	6	6	2	-6	-6	-6	-6	0	-2	-2	-2	-6	-2	-6	-6	-6	-3	-3	1	-2	-2	-6	-6	-6	-2	-1	-1	-1	-2	-4	-4	-6	-2	-6	-6	-6	-6	-5	-4
10344	1	72	6	4	2	3	4	2	6	6	6	6	6	-6	-6	-6	-6	6	6	6	6	6	-6	-6	-6	-6	-6	-6	-6	-6	-6	-6	-6	-6	-6	4	4	4	2	4	4	2	2	-5	-4	-4	-4	-4	-4
13736	2	39	3	1	2	1	1	1	5	5	5	5	5	-4	0	-4	-2	5	5	5	5	5	-4	-3	-3	-2	3	3	3	3	3	-4	-3	-3	-2	5	5	5	5	5	-4	-3	-4	-2	3	3	3	3	3
11811	1	28	2	3	3	2	1	1	6	6	3	6	6	-6	-4	-6	-6	5	2	-4	3	3	-2	5	1	-4	6	6	3	2	6	6	6	4	5	2	-3	3	0	2	-4	5	-1	1	6	3	0	3	5
13459	2	20	1	3	3	3	5	1	4	-2	4	4	4	-6	-6	-6	-4	0	-4	0	0	2	-6	-6	-6	-6	-2	-2	-2	0	-4	-4	-4	-1	-1	0	-2	0	0	-2	-6	-6	-4	-6	2	2	0	0	3
11259	2	18	1	1	1	3	5	1	6	6	6	4	3	-6	1	-6	0	4	4	4	2	3	-6	-1	-4	0	5	4	2	3	2	-5	-1	2	1	2	0	-3	-3	0	-3	0	4	3	0	-1	-3	-3	-1
13613	1	83	6	4	2	2	4	2	4	4	6	5	5	-6	-2	-4	-6	4	5	6	4	4	-6	-4	-6	-4	-4	-4	0	-6	0	0	2	5	2	-6	0	0	-6	2	0	0	2	2	-6	-1	-4	-6	2
12151	2	18	1	1	3	1	5	1	2	-2	3	-4	2	-2	3	-2	1	-1	-1	-3	0	4	0	0	1	-1	2	-3	2	0	-1	0	0	-1	2	3	0	-2	1	-1	1	-1	0	-1	1	0	0	-2	0
13870	2	19	1	1	1	3	5	2	5	4	5	3	5	-6	-4	-5	-3	4	4	4	4	4	-6	-6	-5	-3	0	0	0	0	2	0	-5	5	0	1	4	4	4	2	-1	-2	2	2	0	0	0	0	0
12532	2	24	1	2	3	2	1	1	4	4	6	5	6	-6	-3	-6	-4	2	2	3	1	3	-6	0	-6	-5	-2	-3	0	-2	-1	-6	-1	-3	-3	-4	-4	-4	-4	-5	-6	0	3	-3	-3	-4	-6	-2	-4
10492	1	22	1	4	3	3	5	1	3	2	4	4	6	-6	-1	-6	-3	1	2	-1	1	1	-6	2	-4	-2	0	-1	-3	-3	1	-1	2	0	2	1	-3	-2	-2	1	0	3	1	1	0	0	-1	-2	2
11951	2	73	6	3	3	3	4	2	6	6	6	6	6	-6	-6	-6	-6	6	6	6	6	6	-6	-1	-6	-1	-1	-1	-1	-1	2	-3	-3	0	2	1	1	1	1	1	-1	-1	-1	1	2	2	2	2	2
10764	1	49	4	2	1	1	1	1	6	6	6	6	6	-6	-6	-6	-5	5	5	6	3	6	-6	-4	-6	-4	4	5	5	4	6	-4	-6	-3	-4	5	5	6	3	6	-5	-6	-5	-5	0	0	0	0	0
11109	2	29	2	4	1	3	1	1	0	1	-2	1	0	0	3	-3	-2	-2	-2	-2	0	-1	-2	4	-4	-2	-2	-3	-3	-2	-3	-3	-4	-4	-4	-3	-3	-4	-4	-4	0	3	-2	-2	-2	-1	-2	-1	-2
10207	1	42	3	2	3	2	1	1	2	0	2	0	3	-2	1	2	1	5	5	6	4	5	-6	-4	-6	-4	-2	-2	4	-5	-1	-3	-3	-1	-6	0	-1	2	-2	0	-1	-4	-4	-4	-1	-1	2	-1	0
12554	1	23	1	3	3	2	1	1	4	-1	3	3	5	-6	-6	-6	-6	4	2	-3	-3	3	2	-1	0	0	-1	-1	-2	0	-3	3	1	2	2	-1	1	0	0	0	0	0	0	0	-4	-3	-3	-3	-4
13086	1	17	1	1	3	2	5	1	2	6	6	5	6	-5	1	-6	2	4	5	6	3	6	-2	1	-6	1	4	6	3	6	6	-2	4	-2	3	6	0	3	6	6	-4	1	-2	-5	3	-2	-1	4	6
13091	2	67	6	3	3	2	4	2	5	5	5	5	6	1	3	2	2	5	5	5	5	5	1	3	1	2	4	3	3	4	4	1	2	2	2	5	5	5	5	5	1	2	2	2	3	2	3	2	3
12211	1	41	3	3	3	3	1	1	6	6	6	6	6	-6	-6	-6	-6	6	6	6	6	6	-6	-6	-6	-6	6	6	6	6	6	-6	-6	-6	-6	-6	-6	-6	-6	-6	6	-6	0	-6	-6	-6	-6	-6	-6
10515	1	18	1	1	2	3	5	1	5	5	5	6	5	-6	-6	-6	-6	2	2	3	2	-2	-4	4	0	-1	-4	2	1	3	3	-1	-1	-1	-1	-5	-2	-4	-5	0	2	2	0	0	-4	-5	-5	-2	2
13744	1	51	4	4	3	2	2	1	3	6	6	6	6	-6	-6	-6	0	0	3	3	6	6	-6	-6	-6	0	0	0	2	2	0	-6	-6	0	0	3	3	6	6	6	-6	-6	-6	0	0	0	0	0	0
13683	2	73	6	3	2	1	4	3	6	6	6	6	4	-6	-6	-6	0	6	6	6	6	5	-6	-6	-6	0	0	0	2	0	0	-5	-5	0	5	6	6	6	6	3	-6	-6	-6	-6	0	0	0	0	0
11998	1	27	2	3	1	1	1	2	2	-1	3	1	-4	-4	1	-6	-6	3	4	4	6	0	-4	0	-6	-6	0	6	6	6	6	2	4	0	-2	3	5	4	4	4	5	3	-4	-4	0	6	0	2	2
10293	1	50	4	2	2	1	3	1	1	1	1	1	0	-3	-3	-3	-3	-5	-5	-6	-5	-6	5	2	2	0	3	3	0	3	4	0	2	-3	-3	-4	-4	-4	-4	0	0	0	1	0	-5	-5	-5	0	2
10017	2	47	4	3	3	2	1	2	-2	-2	1	-4	-6	1	-1	-2	0	-3	-1	-2	-4	-2	-1	-3	-1	1	-1	-2	-1	-1	-2	-1	-1	-1	-1	0	-1	0	-1	0	-1	-1	0	-1	0	-1	0	-1	-1
10022	1	54	4	3	1	1	1	1	-1	0	-1	0	-2	0	-1	0	0	0	0	1	0	0	-1	1	0	0	0	0	-1	-1	1	-1	0	0	-1	0	1	1	-1	-1	0	1	0	0	0	1	0	1	0
10097	1	63	5	2	2	1	4	1	6	4	6	4	5	-6	0	-6	-6	6	5	6	5	5	-6	-4	-6	-6	0	0	0	0	0	0	0	0	0	5	5	5	5	5	-5	-5	5	5	-6	-6	-6	-6	-5
10100	2	60	5	3	3	1	1	1	6	6	6	6	6	-6	-6	-6	-6	0	0	0	0	0	-2	-2	-2	-2	0	0	0	0	0	0	0	0	0	0	0	0	0	0	0	0	0	0	-2	-4	-3	-3	0
10175	2	32	2	3	1	1	3	1	5	4	5	0	3	-3	-3	5	5	6	5	5	5	3	4	-3	0	4	-3	-2	0	-5	-1	-2	0	0	1	0	0	0	-4	-2	0	5	4	4	-3	0	-1	-4	1
10181	1	43	3	3	1	1	6	1	6	6	6	6	6	-6	0	-6	-3	6	3	3	3	3	-6	2	-6	-1	-2	-3	-3	-3	-2	-2	3	1	4	-3	-3	-3	-3	-2	-1	3	0	3	-5	-5	-6	-5	-4
10194	2	68	6	2	3	2	4	2	6	6	6	6	6	-6	0	-6	0	5	6	6	5	5	-6	0	-6	0	5	4	1	1	1	-6	1	1	1	6	6	6	6	6	-6	0	-6	0	0	0	0	0	0
10267	2	58	5	3	3	1	2	1	4	5	5	6	6	-6	-2	-6	0	6	6	6	6	4	-5	-4	2	0	2	2	2	2	2	-6	-1	2	1	2	2	2	2	2	-4	-3	2	2	0	1	0	0	0
10324	2	67	6	2	3	2	4	3	6	6	6	6	6	-6	-6	-6	0	6	6	6	6	6	-6	-6	-6	0	2	2	0	3	3	-2	-5	-1	0	4	3	3	3	0	-6	0	-4	0	-1	-5	0	0	0
10336	1	30	2	4	1	3	2	1	1	2	3	2	2	-6	2	-6	2	-1	0	0	0	0	-6	-4	-6	-4	0	3	0	0	0	-6	0	1	0	-4	-5	-1	-2	-4	-2	4	0	-1	-2	-2	-3	-4	4
10338	1	77	6	4	3	1	4	2	6	6	-6	-6	0	-1	6	3	-6	6	6	6	6	6	-6	-6	-6	-6	-6	-6	-6	-6	-6	6	6	6	6	6	6	6	6	6	-6	-6	-6	-6	-6	-6	-6	-6	-6
10427	2	55	5	3	1	2	2	1	1	6	6	2	2	-6	-6	-6	0	6	6	6	6	4	-6	-6	-6	0	-5	0	-6	-6	0	6	6	6	6	0	1	4	4	4	-4	-4	4	4	-6	-6	-6	-6	-6
10447	2	62	5	3	2	1	1	1	6	6	6	6	6	-6	-6	-6	-6	6	6	6	6	6	-6	0	-6	0	-6	-6	-6	-6	-6	6	6	6	6	6	6	6	6	-6	0	6	6	6	-6	-6	-6	-6	-6
10473	1	62	5	3	3	1	2	1	3	4	4	3	4	-6	-6	-6	-6	-3	-4	-4	-4	-4	3	5	4	3	3	4	4	4	4	-5	-6	-5	-5	4	4	5	5	5	-6	-6	-6	-5	-4	-4	-5	-4	-4
10501	2	60	5	3	1	3	1	1	6	3	6	6	6	-6	-6	-6	-3	4	2	4	4	6	-6	-6	-6	-1	2	6	2	0	3	-6	-6	-4	-2	4	6	5	0	3	-6	-6	-6	2	0	4	0	-3	2
10550	2	50	4	2	3	2	1	1	6	5	5	5	0	-6	-6	-6	0	3	3	3	3	1	-6	-6	-6	-6	0	0	0	-4	-2	-2	-4	2	0	-4	-4	-4	-4	-4	-4	-4	-4	0	-2	-2	0	-4	-1
10571	1	82	6	4	1	2	4	2	4	4	4	4	4	6	1	6	2	6	6	6	6	6	-6	-4	-6	1	4	4	4	4	4	-6	2	-6	2	4	4	4	0	2	-6	-1	-6	-1	1	1	1	-5	1
10578	2	38	3	2	2	1	1	1	5	5	4	5	5	-4	0	-5	-5	4	3	3	3	4	-4	-3	-5	-4	-6	-5	-5	-5	4	6	4	6	5	4	4	3	3	3	-2	-4	-3	-6	-6	-6	-6	-3	-6
10599	2	40	3	2	2	2	1	1	3	5	6	6	6	-6	2	-5	-5	6	6	6	6	6	-6	0	4	-2	3	3	0	-3	-1	-3	4	0	3	2	5	1	-4	5	-5	2	2	2	5	5	-1	0	5
10610	1	76	6	2	2	3	4	2	4	2	4	5	4	-4	-1	-5	-2	5	5	3	5	3	-5	-3	-6	0	0	0	2	2	3	-3	-4	0	0	0	2	3	3	4	-4	-5	0	-3	-6	0	-6	-6	-4
10632	2	53	4	1	2	1	1	1	6	6	6	6	6	-6	6	6	6	6	6	6	6	6	-6	6	6	6	6	6	6	6	6	6	6	6	6	6	6	6	6	6	-1	6	6	6	6	6	6	6	6
10685	1	26	2	4	3	1	1	1	6	6	4	4	4	-6	2	1	0	-6	-6	-6	-6	-6	-6	-6	-6	-6	-6	-1	-5	-4	4	3	4	4	2	-3	2	1	-2	3	1	5	-1	1	-6	-6	-6	-6	6
10725	2	47	4	2	2	1	1	1	2	3	3	2	5	-3	2	-4	5	3	3	3	3	3	-4	4	-5	2	2	5	1	1	4	0	5	3	3	0	5	0	0	5	0	4	-2	4	-2	-3	-3	-1	0
10726	1	43	3	3	2	1	2	1	3	3	4	4	2	-4	3	-4	2	5	2	6	5	3	-6	-3	-6	-1	1	-2	3	1	4	-1	4	-2	4	4	0	1	0	4	0	3	0	3	1	1	1	-5	1
10793	2	53	4	3	2	1	2	1	5	5	5	2	5	-5	0	-5	-5	5	5	5	5	5	-5	0	-5	-5	0	1	1	-1	2	-4	5	0	-4	0	0	0	-2	3	-2	4	0	-4	-4	-4	-4	-4	5
10802	1	56	5	2	3	2	2	1	4	6	6	0	4	-6	-6	-6	-6	6	6	6	6	3	-5	-6	-6	-6	0	0	0	-6	4	0	-6	0	-5	0	0	5	-5	0	-5	-6	0	-6	-6	-6	0	-6	0
10805	2	73	6	4	1	1	4	2	2	2	2	2	-1	-6	-3	-6	-6	-4	5	0	-4	-2	-6	4	4	4	-4	4	-4	-5	2	2	4	4	-3	0	2	6	6	6	2	-5	0	5	0	-3	0	0	5
10814	2	20	1	3	1	3	1	1	4	-6	0	-4	5	-6	-3	-6	-4	6	3	6	6	6	-6	2	-6	-2	2	-6	-2	-4	6	-2	3	-2	0	-3	-5	-2	-3	1	-2	-4	0	-3	-4	-4	-1	-4	2
10839	2	38	3	3	3	2	1	1	6	0	6	6	6	-6	-6	-6	-6	6	6	6	6	6	-6	-6	-6	-6	2	2	0	1	1	-1	-1	1	1	0	0	0	1	1	-2	-1	1	1	-1	-2	-3	-2	0
10844	1	63	5	2	2	1	4	1	6	5	5	6	6	-6	0	-6	0	6	6	6	5	2	-6	-1	-6	-6	-1	0	-1	0	0	0	0	0	0	0	0	0	0	0	0	0	0	0	0	0	0	0	0
10871	2	20	1	3	1	3	5	1	6	3	6	6	6	-6	-6	-6	-6	6	6	6	6	6	-6	-6	-6	-6	4	2	4	4	4	-6	-6	-6	-6	6	6	6	6	6	-6	-6	-6	-6	6	1	0	3	1
10921	1	41	3	4	1	1	1	1	2	-4	4	6	-1	-6	-2	-6	-5	-2	-3	2	6	2	-4	2	-4	-4	-5	4	-3	4	5	-4	5	-3	5	-4	-2	-3	5	5	-4	4	-3	-3	-4	-6	-6	6	4
10927	2	74	6	3	2	1	4	2	-1	1	1	-1	2	0	0	0	2	0	2	2	0	2	-1	-1	0	2	0	2	0	0	2	0	0	2	2	-1	1	1	0	2	0	0	0	2	-1	2	0	0	2
10948	2	18	1	1	1	3	5	1	2	2	2	2	4	-4	-1	-3	-4	1	1	1	1	1	-3	-3	-3	-3	0	1	0	0	0	-2	-2	0	0	1	0	0	0	0	-1	-2	-1	-1	0	-1	0	1	1
10979	2	20	1	3	3	2	5	2	4	3	3	2	3	-4	0	2	2	2	3	6	4	5	-4	2	2	2	3	2	2	0	1	-3	-1	1	1	4	3	3	3	2	-3	0	0	-2	0	1	2	1	1
10983	1	40	3	3	2	1	1	1	2	2	2	2	3	3	0	-1	-1	2	2	2	2	2	-2	2	-2	0	2	1	2	1	2	-3	2	0	0	0	0	0	3	2	0	2	0	2	0	0	-1	2	0
11000	1	42	3	4	3	2	2	1	2	2	1	1	1	0	-1	-2	-1	2	2	2	2	2	-3	-4	-4	-3	0	0	0	0	0	0	-2	-1	-2	2	2	2	2	2	-5	-5	-5	-5	-1	-1	-1	-1	-1
11036	1	36	3	2	2	2	1	1	6	6	6	2	0	6	-6	-6	-1	3	3	2	2	1	1	2	1	0	0	0	0	0	0	0	0	0	0	1	1	1	1	1	1	1	1	1	1	1	1	1	1
11087	1	67	6	2	2	3	4	2	6	6	6	4	0	-6	0	0	0	6	6	6	6	0	-6	0	0	0	6	3	6	-3	0	-6	0	0	0	6	5	5	1	0	-6	0	0	0	3	1	1	-6	-1
11099	2	74	6	2	3	2	4	2	3	3	4	4	4	-6	-4	-4	-4	4	4	4	4	4	-5	-5	-5	-5	3	0	0	-4	-2	-3	0	3	0	5	3	5	3	3	-4	-2	-2	4	0	0	0	0	0
11125	1	68	6	4	2	1	4	1	4	4	4	4	4	-4	-1	0	-3	5	5	5	5	5	-3	-1	-4	-3	4	4	5	5	4	-2	-3	-2	-2	4	4	4	5	4	-3	-2	-3	-3	1	5	0	0	3
11127	1	30	2	3	3	1	1	1	6	6	6	6	6	-6	0	-6	-6	5	6	6	4	6	-6	0	-6	-6	4	4	6	3	6	0	0	-6	-6	6	5	5	5	6	2	0	-6	-6	6	5	6	5	6
11216	2	83	6	2	3	3	4	2	6	6	6	6	6	-6	-6	-6	-6	6	6	6	6	6	-6	-6	-6	-6	6	6	6	6	6	-6	-6	-1	-4	6	6	6	6	6	-6	-6	-5	-5	4	6	4	4	6
11229	2	44	3	3	3	3	1	1	4	4	4	4	4	4	4	4	4	3	3	3	3	3	3	3	3	3	0	0	0	0	0	0	0	0	0	0	0	0	0	0	0	0	0	0	0	0	0	0	0
11277	2	55	5	3	2	2	2	1	5	5	5	5	6	-6	0	-6	-6	3	1	3	5	6	0	0	-6	-6	0	0	0	0	0	0	0	0	0	0	0	0	0	0	0	0	0	0	0	0	0	0	0
11278	1	25	2	4	1	1	5	2	6	6	6	6	6	-6	-1	-6	-6	1	-2	-2	6	6	-5	-1	-1	2	1	-1	-1	-1	6	-3	2	0	6	5	4	4	4	-3	-1	2	3	5	-6	-6	-6	-6	6
11280	1	51	4	2	2	2	1	1	6	1	6	0	2	4	-5	-5	-5	0	-1	1	4	3	-2	-6	-6	-6	-4	-6	-1	-3	2	0	2	0	-6	-3	-4	-6	-3	1	4	2	-3	-6	-6	-6	-6	-3	-5
11291	1	35	3	3	2	2	1	1	6	4	4	6	5	-6	-6	-6	-6	0	-2	-1	-1	1	0	3	-3	1	-2	-3	-1	-3	0	-1	3	3	3	-3	-2	-2	-4	0	-1	3	3	1	-6	-5	-5	-5	2
11320	2	32	2	2	3	2	1	1	6	6	6	6	6	-2	-6	-6	-6	-1	-1	-2	0	3	-4	-5	-1	-6	5	4	4	4	4	-6	-6	-5	-6	5	5	5	6	6	-6	-6	-5	-6	-5	-5	-5	-6	-5
11331	2	60	5	3	2	1	1	2	6	4	6	6	6	-6	-4	-6	-6	5	5	6	5	6	-6	0	-5	-5	-6	-6	-6	-6	0	6	4	4	4	-6	-6	-6	-6	-4	6	6	6	6	-6	-6	-6	-6	6
11346	1	64	5	3	2	1	4	2	3	3	2	0	0	-6	-6	-6	-6	3	3	3	1	1	-6	-6	-6	-6	2	2	2	1	1	-6	-6	-6	-6	3	3	3	1	1	-6	-6	-6	-6	-6	-6	-6	-6	-6
11386	1	57	5	2	1	1	1	2	0	4	-3	1	-2	4	1	0	1	-2	-3	-1	-3	-1	3	-1	0	-3	-2	0	-3	1	-1	2	-1	1	-1	-1	0	-1	3	-1	1	2	1	1	0	-1	-4	-1	-1
11389	1	47	4	2	1	3	1	1	4	5	4	5	5	-6	-6	-6	-6	5	5	5	5	5	-5	-5	-5	-5	1	1	1	-4	3	-3	0	-3	-4	2	4	1	2	4	-4	-4	-5	-4	-5	-4	-4	5	-2
11420	2	61	5	3	2	3	2	1	4	4	5	5	6	-6	-6	-6	-6	6	6	6	6	6	-6	-6	-6	-6	0	0	0	0	6	-6	6	0	0	-3	-6	-3	-5	-1	5	6	6	5	2	0	1	0	6
11444	2	80	6	3	3	3	4	1	6	4	5	3	5	-5	-5	-5	-5	5	5	5	5	4	-5	-5	-5	-5	5	5	5	5	5	-4	-5	-5	-5	5	6	6	3	4	-3	-3	-4	-4	1	1	0	0	1
11457	2	46	4	2	3	2	2	1	0	1	2	2	4	-5	-5	-4	-5	3	3	4	4	4	-6	-6	-6	-6	0	0	1	-4	1	5	-1	2	3	-2	3	-2	3	3	-1	1	3	-3	-3	-3	-2	-6	-4
11474	1	41	3	1	2	3	2	1	6	6	6	6	6	-6	-6	-6	-6	0	0	2	5	5	-1	-2	-3	-3	0	0	0	-1	4	0	0	0	0	0	0	0	0	1	0	0	0	0	0	0	0	0	5
11487	2	83	6	3	1	3	4	3	6	6	6	5	-4	-4	-2	-4	-2	3	3	3	3	3	3	3	3	3	1	1	1	1	1	1	1	1	1	-1	-3	1	0	1	0	0	0	0	0	0	0	0	0
11552	2	78	6	3	1	2	4	3	6	6	6	5	6	0	0	0	0	6	6	6	5	5	0	0	6	0	3	3	3	3	6	0	6	0	0	6	6	6	6	6	0	3	3	0	-2	-2	-2	-2	-2
11581	1	36	3	2	2	2	1	1	2	2	3	3	5	2	2	4	0	3	3	3	2	5	2	2	2	-3	0	0	0	1	1	-1	0	1	-2	0	0	0	0	0	0	0	0	0	0	2	1	0	2
11609	1	60	5	3	1	1	6	2	5	5	5	6	6	-6	-6	-6	-6	5	5	5	6	6	-6	-6	-6	-6	-3	-3	-2	0	0	0	1	2	2	0	0	0	0	0	0	0	0	0	5	5	5	5	0
11625	2	29	2	2	1	3	6	1	6	6	6	6	5	-6	-6	-6	-5	5	5	5	4	4	-6	-6	-6	-6	4	5	5	4	5	-5	5	-5	-4	5	5	5	5	5	-5	5	-4	-3	5	5	5	5	5
11627	1	46	4	2	2	1	2	1	6	5	6	6	6	-6	0	-6	-6	5	5	6	6	6	-3	0	-6	-6	0	0	-3	4	0	0	5	2	4	0	0	-2	2	2	0	4	0	3	0	0	1	1	1
11633	2	53	4	3	1	2	1	1	3	3	4	3	5	-5	1	-5	-4	0	0	0	-4	0	3	0	0	0	0	0	0	0	0	0	0	0	0	0	0	0	0	0	0	3	4	0	-6	-5	-5	-5	5
11649	1	44	3	2	3	2	1	1	5	5	6	6	6	-6	-6	-6	0	0	6	6	1	-6	-6	1	0	3	-6	0	0	-4	4	0	6	6	6	-2	0	1	-1	0	0	5	4	4	-2	-6	-6	-3	0
11658	1	66	6	2	2	3	6	1	4	4	5	5	5	-6	-1	-6	-1	5	5	5	5	5	-6	0	-5	-1	-4	5	-5	-1	1	6	2	5	4	0	0	-3	-2	1	2	2	3	2	-2	3	-5	-2	1
11665	2	60	5	2	2	1	4	2	0	0	6	6	6	-6	-6	-6	-6	0	0	0	0	0	0	0	0	0	-6	-6	-6	-6	-6	6	-6	6	6	0	0	0	0	0	0	0	0	0	0	0	0	0	0
11688	1	60	5	2	2	1	1	1	6	6	6	6	6	-2	6	-6	-3	6	6	6	6	6	-6	-1	-6	-6	-6	-6	-6	-6	0	0	0	0	6	6	6	6	0	6	-6	0	0	-6	-6	-6	-6	-6	-6
11700	2	72	6	3	2	1	4	2	4	6	4	5	6	-6	0	0	-6	6	6	3	3	6	3	-6	-4	-4	-1	1	1	-4	-1	-1	-1	1	3	-2	-2	0	1	1	2	1	0	2	-2	-2	1	1	1
11731	1	25	2	3	3	3	1	1	3	2	6	4	6	-6	2	-6	-4	2	2	2	-1	-1	-6	3	-4	-4	-1	-4	-5	1	2	-4	6	2	0	-3	-3	-3	3	-1	-4	6	2	3	2	-4	2	1	-1
11736	1	53	4	3	3	1	1	2	-6	1	1	-5	2	2	6	-3	6	-6	-6	-6	-6	0	0	6	0	-4	-6	-6	-6	-6	-6	-6	6	6	6	1	1	1	1	1	-3	5	2	-2	-6	-6	-6	-6	-6
11767	1	63	5	3	2	1	1	1	-6	-6	3	-6	-6	-5	-5	-5	-5	-4	-5	4	-6	-6	-6	-5	-6	4	-5	-5	-6	-6	5	-6	-5	6	-6	-5	-6	-6	-6	6	-6	-6	-6	-6	-6	-6	-6	-6	2
11812	1	56	5	3	2	1	2	2	0	0	1	1	0	0	0	0	0	1	0	0	0	0	0	0	0	0	0	0	0	0	0	0	0	0	0	0	0	0	0	0	0	0	0	0	0	0	0	0	0
11820	1	67	6	2	1	1	4	1	-1	-1	-1	-1	-1	0	0	-1	1	1	1	1	1	1	0	2	1	1	0	0	0	0	0	0	1	-2	-2	-2	-2	-2	-2	-2	-3	0	0	0	0	0	0	0	0
11860	1	31	2	3	2	2	1	1	6	5	6	6	6	2	0	-4	-5	2	1	0	0	3	0	0	0	-6	2	0	0	2	2	0	3	2	0	-6	-6	-6	-4	2	6	0	6	0	-6	-6	-6	1	0
11867	1	37	3	2	3	2	1	1	1	2	2	-1	-2	2	2	0	-1	-3	1	2	1	1	2	-2	2	-1	-2	-2	-2	-2	2	0	1	-2	0	-2	-1	1	-2	-2	1	1	0	-2	-1	-2	-2	1	0
11880	2	60	5	4	1	1	2	1	6	6	6	6	6	-6	3	-6	-4	6	6	6	6	6	-6	3	-6	-2	4	6	4	4	4	-4	2	-4	-4	5	6	6	5	5	-5	3	-6	-4	5	6	6	5	5
11896	2	60	5	3	2	2	1	1	6	6	6	6	0	-6	-6	-6	-6	2	6	6	6	6	-6	-6	-6	-6	-2	5	1	0	6	0	0	0	-6	6	6	6	6	6	-6	-6	-6	-6	0	0	6	2	6
11906	2	67	6	2	1	3	4	2	5	1	6	3	6	-4	1	0	2	6	6	6	6	6	-6	4	-4	2	1	6	6	1	3	1	4	3	3	6	2	6	6	6	-6	3	-2	3	-5	1	-3	-3	-3
11907	2	46	4	4	1	3	2	1	2	3	3	3	3	-6	-5	-5	-4	1	1	1	1	1	-5	-5	-2	-5	0	0	1	0	1	-5	-4	-4	-3	0	0	0	1	0	0	-1	-1	1	0	0	0	0	0
11914	1	40	3	1	3	1	1	1	5	6	6	4	6	-6	0	-6	-2	2	0	-2	1	3	4	-1	-2	1	3	6	2	0	5	4	2	-2	5	-2	-3	-5	2	3	5	0	-3	1	4	-6	3	-5	-1
11957	2	64	5	4	2	2	4	2	6	6	6	4	4	-6	-4	-6	-4	4	4	4	4	4	-6	-5	-6	-5	0	0	3	0	6	-6	-4	0	-2	4	4	5	5	5	-6	-4	0	-5	-3	-5	-6	-5	4
11965	2	54	4	2	3	2	4	1	6	1	1	-6	-6	2	6	2	1	6	6	6	6	1	1	1	1	1	6	6	6	6	3	1	2	2	2	6	6	6	6	6	6	6	6	6	6	6	4	4	4
12000	2	46	4	2	2	1	6	1	4	6	6	6	6	-6	-5	-6	-6	6	4	6	6	6	-6	-6	-6	-6	0	0	0	-4	0	-6	-5	-5	-6	6	6	6	6	6	-6	-6	-6	-6	-3	-3	-3	-3	-3
12010	1	38	3	4	3	1	2	1	4	5	5	5	5	-6	-2	-6	0	0	5	5	5	5	-6	0	-4	0	0	0	3	3	3	0	0	0	0	0	2	0	2	2	0	2	-2	0	0	0	0	0	2
12029	2	32	2	4	1	3	1	1	6	6	6	6	5	-6	-3	0	6	6	6	6	6	0	-6	-6	-6	-6	3	5	3	0	4	-6	3	0	2	6	6	6	6	4	-6	-6	-6	-6	0	1	0	-5	0
12080	2	75	6	2	2	2	6	2	6	6	6	6	6	-6	-3	-3	-3	4	5	6	5	6	0	1	-1	-4	0	6	6	0	2	-1	2	3	-1	4	6	5	0	5	-2	1	5	0	-2	6	2	0	3
12112	2	36	3	2	1	3	1	1	-6	6	6	6	4	-6	-5	-6	-6	6	6	6	6	5	-6	-4	-6	-4	-6	-4	-6	6	5	3	3	3	3	-3	1	-4	6	6	3	3	3	3	-3	-2	-1	0	2
12128	2	79	6	4	3	1	4	3	6	6	6	6	6	-6	6	-6	-6	6	6	6	6	6	-6	4	-6	-6	6	6	6	4	4	-6	3	-6	-6	6	6	6	6	4	-6	4	-6	-6	-6	-6	0	0	-1
12148	1	45	4	2	3	1	1	2	0	-2	0	2	-1	1	-2	0	1	-2	0	1	-2	0	-3	0	-3	0	-3	0	-3	1	-2	0	1	-2	1	-2	-1	-3	-1	0	-2	-1	0	-1	0	1	0	1	0
12172	2	62	5	2	1	1	6	2	1	3	0	0	4	0	6	5	2	0	2	4	3	3	0	2	1	6	0	6	0	0	4	0	6	0	6	-2	0	0	0	3	0	6	0	6	0	4	0	0	3
12183	2	76	6	3	3	1	3	3	-2	-2	2	2	2	-2	-2	-2	-2	6	6	6	6	6	-6	-6	-6	-6	6	6	6	6	6	-6	-6	-6	-6	6	6	6	6	6	-6	-6	-6	0	0	-4	-4	0	0
12228	1	44	3	3	1	1	1	1	-1	-1	2	2	1	-3	-5	1	-5	1	-1	-3	1	-1	-4	-4	-4	0	-2	5	1	1	2	-3	-5	-5	0	-3	-3	2	-3	0	0	-5	-5	0	0	0	0	-3	0
12305	1	45	4	4	2	1	2	1	6	5	6	6	5	-5	0	-6	-5	4	5	6	4	4	-5	2	-5	-4	4	5	5	0	2	-4	2	-4	-3	2	2	1	-2	0	3	4	2	-1	-1	-2	-5	-5	-5
12321	2	57	5	3	3	1	1	2	6	6	6	6	6	-6	-6	-6	-6	-6	-6	-6	-6	-6	0	0	0	-6	-6	-6	0	0	0	0	0	0	0	6	6	6	6	6	-6	0	-6	-6	-6	-6	-6	-6	0
12391	1	49	4	3	1	1	2	1	6	6	6	3	2	-6	-6	-6	-6	0	0	1	0	-2	-4	-6	-6	-6	-5	-3	0	-4	1	-2	-1	-3	-5	-3	2	3	-3	-3	0	0	-2	-6	-4	-2	3	2	1
12396	1	88	6	3	3	2	4	1	6	-3	1	3	-1	-4	6	-1	2	0	2	3	3	1	-5	-5	1	1	1	1	1	4	1	-4	-4	-2	-2	3	3	3	2	2	-5	-5	-3	0	1	1	1	1	1
12412	1	43	3	4	1	1	1	1	3	3	3	3	3	-4	1	-4	-2	-2	-2	-3	1	2	-1	-1	0	0	1	1	1	1	3	1	3	-1	-1	2	2	2	2	2	-1	1	0	0	-1	-1	-2	-2	1
12428	2	60	5	3	3	1	4	2	6	6	6	6	6	-6	-6	-6	-6	6	6	6	6	6	-6	-6	-6	-6	-6	-6	-6	-6	-6	6	6	6	6	6	6	6	6	6	-6	-6	-6	-6	-6	-6	-6	-6	-6
12430	1	47	4	2	2	1	1	1	-6	-6	-6	-6	-6	-6	1	0	-6	-6	-6	-6	-6	-6	-6	-6	-6	-6	-6	-6	-6	-6	-6	-6	-6	-6	-6	3	-4	2	-5	-2	-6	-6	-6	-6	-1	-2	4	-1	-3
12456	2	61	5	2	3	2	3	2	6	6	6	6	0	6	-6	-6	-6	6	6	6	6	-1	-6	-6	-6	-6	0	0	0	0	0	0	0	0	0	0	0	0	0	0	0	0	0	0	0	0	0	0	0
12492	2	25	2	3	3	2	2	1	6	5	5	5	6	-6	0	-2	2	6	5	6	5	6	-6	0	-5	2	0	0	-2	-5	2	-1	2	0	3	1	2	0	-2	2	-3	3	0	4	0	0	0	-6	0
12506	1	78	6	4	2	2	4	3	3	1	1	-1	0	0	-2	-1	-2	2	2	2	1	3	-4	5	-5	-1	3	4	5	4	5	-6	6	-6	-1	4	4	4	5	6	-6	6	-3	-1	3	2	4	5	3
12608	2	75	6	4	1	3	6	3	5	6	6	6	6	-6	1	-6	3	6	6	6	6	6	-5	3	-5	3	6	6	6	6	6	-6	-6	-3	4	6	5	6	6	6	-6	4	-3	4	-6	3	-6	-6	1
12623	2	70	6	1	3	3	4	1	6	6	6	6	6	-6	-6	-6	0	6	6	6	6	6	-6	-6	-6	0	1	1	4	1	5	-2	4	4	4	6	6	6	6	6	-6	2	-6	1	0	0	0	0	0
12638	1	67	6	3	1	3	4	1	4	5	5	3	6	-5	-3	5	5	5	5	6	6	3	-6	-5	-6	-6	-2	-2	-3	-6	-5	4	5	5	3	-3	-4	-5	-6	-3	5	5	5	3	0	0	0	-3	3
12685	1	43	3	3	1	3	2	1	4	4	4	4	0	-6	-5	-6	-6	3	3	3	3	0	-6	-6	-6	-6	4	4	4	4	0	-6	-6	-6	-6	-3	-3	3	-3	3	4	-6	-6	-6	-6	-6	-6	-6	-6
12694	2	77	6	3	3	1	4	2	-3	2	-2	-3	-1	-4	5	3	-2	-3	-1	-4	-3	-3	-5	-1	-1	-1	-4	1	-2	-2	0	-2	4	-3	-1	5	4	5	5	5	1	3	-2	1	0	0	-1	-5	-5
12760	1	55	5	2	1	1	2	2	0	0	6	4	-3	-6	-6	-6	-6	-6	-6	-6	-6	-6	-6	4	-6	-6	4	4	4	4	6	-6	2	4	6	4	-4	-2	4	6	-6	3	-4	-4	-6	-6	-6	-6	-4
12771	1	71	6	4	1	3	4	3	4	4	4	0	4	-5	0	-5	-4	4	4	5	3	4	-5	-1	-5	3	-1	-1	-1	-1	-1	-5	1	-1	1	5	5	5	4	4	-5	1	5	4	-1	-1	-1	-1	-1
12784	1	52	4	4	2	1	1	2	0	0	0	0	0	0	0	0	0	0	0	0	0	0	0	0	0	0	0	0	0	0	0	0	0	0	0	0	0	0	0	0	0	0	0	0	0	0	0	0	0
12787	2	41	3	3	2	1	6	1	4	2	5	-6	1	-6	-6	0	-3	4	1	1	-4	0	-6	-6	-6	-5	0	0	0	0	0	0	0	0	0	0	0	0	0	0	0	0	0	0	0	0	0	0	0
12790	1	53	4	3	1	2	1	1	6	6	6	6	6	-6	-6	-6	-6	4	6	6	6	4	-5	-5	-5	-5	-5	-6	-5	-5	-5	6	5	5	5	-1	-1	-3	-3	-1	1	1	2	-1	-6	-6	-6	-6	-3
12802	2	61	5	3	2	1	1	1	4	4	6	0	2	-6	-3	-3	4	4	4	4	1	1	-6	-4	-4	-2	-5	-5	0	0	0	0	0	0	0	0	0	0	0	0	0	0	0	0	0	0	0	0	0
12808	1	38	3	2	2	1	1	1	6	6	6	3	6	-6	-6	-1	0	6	6	6	0	6	-6	-6	-1	0	0	0	0	0	0	0	0	0	0	4	4	4	3	5	-6	-6	-6	0	0	0	0	0	0
12820	1	65	6	2	2	1	6	2	2	1	5	4	2	-4	-5	-3	0	3	4	3	-1	2	-3	-4	0	-5	-4	0	-3	0	2	-4	-5	0	-4	4	4	3	1	0	-5	-5	-4	-5	-5	-4	-3	0	1
12882	2	23	1	4	1	2	5	1	3	3	3	3	3	-6	-4	-6	-6	3	3	3	3	3	-6	-2	-5	-4	0	1	-2	-3	3	-1	-5	0	4	0	0	-3	-3	3	0	4	0	3	-1	-1	-2	-3	1
12901	1	62	5	3	2	2	2	1	4	4	4	4	4	-6	-5	-5	-5	1	1	1	1	1	-6	-6	-6	-6	0	0	3	0	-2	-1	0	0	0	0	-3	2	-1	0	-1	-1	-1	0	-3	-4	-3	-3	-2
12920	1	59	5	2	3	1	1	2	6	5	6	5	6	-6	-6	-6	-6	6	5	6	6	6	-6	-6	-5	-6	4	4	4	4	4	-5	-6	-5	-6	5	5	5	5	6	-6	-6	-6	-6	0	0	0	0	0
12994	1	71	6	4	3	3	4	1	4	4	5	2	4	-6	-6	-6	-6	5	5	5	5	5	-6	-6	-6	-5	2	2	2	0	2	-4	-4	-4	-4	2	2	3	1	1	-5	-5	-5	-4	0	0	0	0	1
13023	1	50	4	4	3	1	1	1	6	5	6	5	4	-6	-4	-6	-6	5	6	6	4	5	-6	-4	-6	-6	4	4	5	3	2	-6	-5	-3	-5	6	6	5	5	3	-6	-1	-4	-5	2	-3	2	1	-4
13035	2	69	6	3	2	3	4	2	4	6	6	6	6	-6	-2	-6	-6	6	6	6	6	6	3	0	-4	4	2	2	2	-1	-1	-1	-1	2	2	6	6	6	6	4	-1	-1	-3	-4	2	2	2	-2	-2
13072	2	18	1	1	1	3	5	1	2	-1	0	2	2	1	-1	0	-1	-3	-2	1	3	2	-1	0	2	-2	1	-3	-4	-3	2	0	0	-1	2	1	-5	-3	0	3	-1	3	-1	-3	1	2	0	2	4
13078	2	69	6	4	1	3	4	3	6	6	6	6	6	-6	-6	-6	-6	6	6	6	6	6	-6	-6	-6	-6	1	1	1	6	6	-6	-6	0	0	6	4	4	4	3	-6	3	-4	3	0	-6	0	-3	3
13099	2	67	6	3	3	3	6	3	6	6	6	6	6	-6	-6	-1	0	6	6	6	6	6	-6	-6	-4	-5	0	0	0	-5	4	0	0	0	5	6	6	6	6	6	-6	-6	-6	-6	0	0	0	-6	0
13105	2	70	6	1	1	1	4	2	4	4	4	4	6	-6	0	-6	0	4	4	4	4	6	-6	0	-6	0	-6	-6	-6	-6	-6	-6	-6	-6	-6	6	6	6	6	6	-6	0	-6	-6	-6	-6	-6	-6	-6
13147	2	41	3	4	3	1	1	1	5	6	5	6	6	-6	0	-6	-6	0	0	0	6	6	0	6	-6	0	-3	0	2	0	2	0	6	0	6	2	4	4	0	0	0	6	0	6	-6	-6	-6	-6	0
13189	2	60	5	2	3	1	1	2	0	-3	0	5	0	-5	-1	-3	-2	1	5	0	4	2	-4	1	0	-1	2	5	1	4	1	-2	2	0	-4	0	4	4	5	0	-3	-3	0	-3	-2	5	-1	-1	-3
13193	1	81	6	4	3	2	4	3	2	2	2	2	2	-4	2	-3	-1	3	3	3	3	3	-5	2	0	0	0	1	2	2	2	-2	2	-1	3	0	1	1	6	2	-4	2	0	3	-1	-2	-3	-2	2
13254	2	45	4	3	3	2	1	1	6	6	6	6	6	-6	-6	-6	-6	6	6	6	6	4	-6	-6	-6	-6	0	-1	-2	-6	3	-2	5	1	3	4	3	3	3	4	-5	3	-3	-5	-2	-4	-2	-6	0
13332	2	60	5	3	3	2	4	1	3	4	4	4	4	-6	-6	-2	1	6	5	5	5	4	-6	-6	-6	-4	2	1	0	0	1	-4	-4	-4	-4	-2	0	-2	-2	-2	-4	-4	-4	-4	-4	-3	-3	-3	-3
13355	1	19	1	1	1	1	5	1	5	5	6	4	5	-6	5	-5	-6	3	0	4	-3	-3	-6	4	-6	-6	0	-4	3	0	6	-6	-2	0	0	3	6	6	5	6	-6	1	-4	-6	0	-3	3	4	5
13365	2	75	6	3	2	1	4	2	-2	-2	-2	-2	-2	-2	-2	-2	-2	-1	-1	-1	-1	-1	-2	1	-1	0	1	0	1	0	1	0	1	0	1	-1	1	0	-1	0	1	0	-1	1	0	-1	-1	0	1
13385	2	64	5	2	3	2	6	2	6	6	6	6	6	-6	-6	-6	-6	6	6	6	6	6	-6	0	-6	-2	2	2	2	2	2	-3	0	-3	-6	6	6	6	6	6	-6	-6	-6	-6	-6	-6	-6	-6	-6
13397	2	50	4	3	1	2	4	2	5	6	6	6	6	-6	-6	-4	-5	6	6	6	6	6	-6	-6	-6	-6	6	6	6	6	6	-5	-5	-5	-5	6	6	6	6	6	-4	-4	-2	-6	1	1	-2	-6	-3
13422	2	72	6	3	2	2	4	2	2	1	6	3	6	-5	-5	-5	3	4	3	3	3	6	3	-6	-5	5	0	2	0	0	4	4	1	1	1	0	0	0	0	-1	0	-1	0	0	3	5	5	5	5
13510	1	49	4	3	3	3	1	1	4	3	4	4	5	-6	-6	-6	-6	2	2	2	2	4	-3	-5	-6	-6	-1	-2	-4	-5	-6	-3	1	1	-3	0	0	0	-1	-1	-1	1	0	0	0	0	-2	-2	0
13531	2	34	2	2	1	3	1	1	2	6	6	0	6	-6	0	0	4	6	6	6	6	6	-6	1	-6	1	0	0	0	0	0	0	0	0	0	-3	0	-3	-3	-1	-5	4	-5	2	0	0	0	0	0
13604	2	57	5	3	1	3	1	3	6	6	6	6	6	-6	-6	-6	-6	6	6	6	6	-6	0	0	6	0	0	0	0	-6	0	0	0	6	6	0	0	0	-6	0	0	0	6	6	-6	-6	-6	-6	-6
13606	1	71	6	4	2	2	6	3	4	4	4	2	1	-5	-6	-6	6	4	3	3	3	1	-6	6	-6	6	-6	-6	-6	-6	-6	6	6	6	6	-6	-6	-6	-6	-6	6	6	6	6	-6	-6	-6	-6	-6
13610	2	24	1	3	1	2	5	1	5	6	6	6	5	-6	-5	-6	-5	5	4	4	3	4	-6	-5	-5	-5	0	1	0	0	1	1	1	0	1	0	-1	-2	-2	-1	-1	0	0	1	-3	-3	-3	-2	-3
13619	1	46	4	4	2	1	1	1	5	5	5	1	3	-4	-4	-5	-5	1	0	0	0	1	-4	-4	-5	-4	4	4	1	3	3	-2	-1	0	1	-4	-1	-2	-5	-3	-5	-3	-4	-5	-5	-5	-6	-4	-6
13654	1	69	6	4	1	3	4	3	6	4	6	1	6	-6	3	-6	-6	-2	5	6	4	6	-6	-2	-6	-5	0	4	1	-2	0	-6	2	-6	-6	2	2	4	0	2	-6	3	-6	-6	0	3	0	5	5
13666	1	60	5	2	3	1	1	3	4	4	5	4	4	-1	2	0	0	4	4	5	5	5	-3	0	0	0	0	0	0	0	0	0	0	0	0	0	0	0	0	0	0	0	0	0	0	0	0	0	0
13676	1	57	5	3	1	3	2	1	6	6	6	6	6	-6	-6	-6	-6	-6	-6	0	6	6	-6	-6	1	-6	6	-1	0	0	0	0	0	2	0	0	0	0	0	0	0	0	0	0	-6	-6	-6	-6	-6
13681	2	44	3	4	1	3	1	1	5	2	6	6	6	-6	-5	-6	-3	6	6	6	5	4	-6	-5	-6	-6	6	0	0	3	6	-3	0	-3	0	6	5	5	6	6	-6	0	-2	0	-3	-3	-4	4	-3
13706	1	82	6	3	1	1	2	1	6	5	6	5	6	-6	-6	-6	-6	6	5	5	5	5	-5	-5	-5	-5	-4	-4	-4	-1	5	-5	-4	-5	-5	3	3	3	0	3	2	-4	-4	-4	-6	-6	-6	-6	1
13731	1	59	5	4	2	2	4	3	2	2	2	2	2	-5	-5	-5	-1	5	5	5	5	5	-6	-6	-2	-6	2	0	4	-3	-4	4	-5	-5	-5	4	4	0	1	-2	-6	-5	0	-1	-4	-4	-4	-6	-3
13754	2	35	3	2	2	2	1	1	0	5	6	4	6	-6	-6	5	2	6	6	6	6	6	-6	-1	-6	-6	0	0	0	0	6	0	6	5	6	0	0	3	1	3	2	6	-2	6	-6	-3	-4	-3	-5
13756	1	51	4	1	1	3	1	1	2	5	6	6	5	-6	-4	0	0	6	6	6	6	6	-6	-3	-6	-6	-2	-2	0	0	0	3	4	1	4	2	3	2	3	0	1	3	2	2	0	0	-1	0	0
13788	1	74	6	3	2	1	6	2	6	6	6	6	6	-6	0	-6	-6	6	6	6	6	6	-6	6	-6	-6	6	6	6	6	6	-6	-6	-6	-6	6	6	6	6	6	-6	-6	-6	-6	-6	-6	-6	-6	-6
13805	1	33	2	4	2	2	1	1	4	4	5	3	0	-4	0	-6	-6	4	5	6	5	2	-6	-5	-6	-5	-1	2	0	2	-1	6	3	2	-4	1	-1	2	3	-3	6	-3	0	-4	-1	-2	-1	1	3
13835	2	56	5	3	1	2	2	3	4	-2	0	0	0	-4	-4	-1	3	2	2	2	0	2	-2	-3	1	-2	-2	-2	-2	-4	3	-2	-4	-1	-4	0	0	0	-1	0	-2	-4	-2	-2	-3	-3	-3	-5	-1
13889	2	60	5	3	2	1	1	2	5	5	5	3	3	-3	-4	-3	-3	0	0	1	0	3	-4	-4	-4	-4	0	0	0	2	1	-2	-2	-3	-3	4	4	4	3	4	-4	-4	3	-4	-3	-3	-3	-3	-3
13937	2	40	3	2	2	1	6	1	-1	-2	-3	-2	5	-5	-1	-5	6	2	2	0	-6	6	-2	-2	-5	-4	-1	-2	-4	-3	-3	-1	-4	-2	0	0	-2	-5	-2	-3	-6	-3	-2	-1	-2	-2	-1	0	-3
13993	1	70	6	3	2	2	4	2	5	5	6	4	6	-6	-3	-6	-2	0	-2	-3	0	1	-6	-3	-6	-3	0	0	0	-5	0	0	2	0	3	5	5	5	2	3	-5	2	-5	-1	0	0	0	-6	-5
12406	1	83	6	4	3	2	4	2	4	3	4	4	4	-5	-2	-3	-3	4	4	4	4	1	-1	5	-4	-2	-2	-2	1	3	0	-3	5	4	5	1	2	3	3	0	-2	6	-1	2	2	2	4	4	4
12257	2	18	1	1	3	1	5	1	6	6	6	6	6	-6	-3	-6	-6	6	6	6	6	6	-6	-4	-6	-6	1	1	1	1	1	-6	-2	-2	-2	3	-1	3	4	3	-6	0	-4	-6	2	0	2	2	2
10103	1	70	6	4	3	2	4	1	6	2	3	-5	-5	-2	-6	1	-1	-2	0	-3	1	-6	-3	6	5	3	-5	-4	1	1	2	-6	-1	1	-4	5	1	6	5	-3	-6	-1	1	-1	-4	-1	-5	-5	2
11807	2	20	1	3	3	3	5	1	6	6	6	6	6	-6	-6	-6	-6	4	6	2	3	3	-6	-4	-4	-6	3	-1	0	-6	6	-6	1	-3	-1	4	4	2	-2	6	-6	2	-4	-4	0	1	1	-6	6
11979	1	21	1	3	3	3	5	1	6	4	6	6	6	-6	-6	-6	-6	4	4	5	5	5	-6	-5	-6	-6	1	0	0	3	4	1	4	-4	-4	0	-3	1	2	4	-6	3	-1	-6	2	4	-1	4	4
13971	1	30	2	4	1	3	1	1	6	5	6	5	3	-6	0	-6	3	3	2	0	0	3	-3	0	3	3	-2	-6	-6	-6	4	4	0	6	3	-2	-4	-4	-2	0	2	0	0	0	-6	-6	-6	-6	0
12295	1	22	1	3	3	2	5	1	6	6	6	5	6	-6	-2	-6	-5	6	6	6	6	6	-6	-5	-6	-4	5	-3	1	0	2	-1	3	2	3	3	-1	0	-1	1	-1	3	2	2	2	-3	-3	2	4
13171	2	59	5	3	2	2	1	1	4	4	5	4	6	-6	2	0	-2	5	6	6	6	-4	-6	0	-6	-6	-4	0	0	0	0	3	-5	0	0	6	6	6	1	6	1	-1	1	-1	1	1	-4	1	1
12619	1	66	6	2	3	2	2	1	4	4	2	0	2	-1	3	0	0	1	1	2	0	0	0	2	0	0	0	0	0	0	0	0	0	0	0	2	0	0	0	0	0	0	3	0	0	0	0	0	0
11961	2	54	4	3	3	2	1	2	6	6	6	6	6	-6	-6	-6	-6	6	6	6	6	6	-6	-6	-6	-6	-3	-3	-3	-3	0	2	-6	2	-6	-5	-5	-6	-5	-5	5	-6	5	-6	-5	-5	-5	-5	-5
13015	1	28	2	3	2	2	2	1	4	4	4	4	4	-6	-3	-6	1	3	3	3	3	3	-6	3	-6	-4	-1	-1	-1	-1	4	-2	5	2	5	-3	-3	-3	-3	4	1	4	0	0	0	0	0	0	0
12743	2	26	2	3	1	3	5	1	0	2	3	2	5	-6	6	-4	1	6	6	6	6	6	-6	-3	-6	-1	0	0	0	0	0	0	0	0	0	3	2	5	5	5	-6	2	-5	0	6	3	5	5	6
11716	2	63	5	4	3	2	4	2	6	6	6	6	-6	6	-6	6	-6	6	6	6	6	-6	6	-6	6	-6	-6	-6	-6	6	-6	6	-6	6	6	-6	-6	-6	-6	-6	6	-6	-6	-6	-6	-6	-6	-6	-6
12199	2	53	4	4	2	1	1	1	2	3	3	3	4	-4	-3	-3	-4	-3	-2	-3	-3	2	0	-3	-2	-3	3	4	3	3	5	-4	-4	-4	-5	4	5	4	4	5	-5	-5	-5	-5	0	-2	-2	-2	1
10730	2	45	4	3	2	1	6	1	-1	-1	0	0	0	0	0	1	0	0	0	0	0	0	0	1	1	1	0	0	0	1	0	0	0	0	0	0	0	0	1	1	0	0	1	1	0	0	1	0	0
12650	2	60	5	2	2	1	4	1	6	5	-2	-2	-2	-6	-1	-3	-5	-2	-5	-3	-4	-5	-3	-1	-3	-4	-1	0	-1	-1	-1	0	-1	-1	-5	-1	-1	-1	-1	-1	-1	-4	-1	-1	-1	-1	-1	-1	-1
12286	2	80	6	3	1	1	4	3	-4	1	3	3	4	-5	-1	-1	-5	-5	0	0	-5	-1	-6	-1	-5	0	0	2	0	0	1	0	3	3	3	0	2	0	0	0	3	3	0	0	0	2	0	0	2
11838	1	22	1	3	1	1	5	1	6	6	6	6	6	-6	-6	-6	-6	1	1	-1	2	4	-6	-6	-4	-6	-3	-3	-6	-1	-2	6	6	6	6	-3	-6	-5	-1	-3	-3	6	1	1	-6	-6	-6	-6	1
11298	1	43	3	4	2	2	1	1	6	6	6	6	6	-6	0	-6	-6	6	6	6	6	2	-6	-5	-6	-6	-1	2	-1	2	2	0	-6	-4	-6	-1	-1	-1	-3	3	1	-6	-5	-6	-1	-4	-6	-1	3
10197	1	40	3	2	3	1	2	1	4	4	4	4	5	-6	4	-6	0	4	3	3	0	5	-5	6	-6	0	0	0	0	-5	4	0	6	0	2	0	0	0	-4	3	0	6	0	2	0	0	0	-5	3
13878	1	72	6	2	3	1	4	2	2	-1	1	-2	2	1	5	1	-2	1	2	3	3	2	-1	5	-4	3	2	2	0	-2	0	4	4	1	3	-4	-4	-2	-5	-3	5	5	-3	-2	-4	-4	-2	-4	-4
13119	1	50	4	2	1	1	2	1	6	6	6	6	6	-6	-6	-6	-6	6	6	6	6	6	-6	-6	-6	-6	-4	0	0	-5	0	6	6	0	0	-4	-6	-4	-4	-4	0	6	0	0	-6	-6	-6	-6	0
12433	2	71	6	1	2	2	4	3	3	6	6	6	6	-6	-6	-6	-3	2	-2	-2	-4	-4	-1	-6	-4	-4	-6	-6	-6	-4	-5	-6	-6	-6	-6	0	1	1	1	1	-2	-6	-2	-4	-4	2	3	3	3
13944	1	74	6	3	2	2	4	2	6	6	6	6	-2	6	-6	-6	-6	-2	1	1	1	-6	1	-6	-3	-6	-3	-3	0	-1	3	-1	-6	-1	-6	-6	-6	-1	-6	-6	-1	-6	-1	-6	-6	-6	-6	-6	-6
12960	2	51	4	3	2	2	1	2	4	4	5	3	5	-5	4	-4	2	5	5	6	4	6	-6	5	-5	5	0	1	0	-2	2	0	5	2	3	5	5	5	5	6	-6	5	-6	4	0	1	0	0	3
13914	1	51	4	2	1	2	1	1	-1	-3	-3	-6	2	-1	3	-1	4	3	3	3	3	5	-6	1	-5	1	0	1	4	0	4	0	3	6	1	4	2	4	4	4	0	2	-1	1	-6	-6	-6	-5	-5
13330	1	57	5	2	2	1	1	2	3	2	2	2	2	2	0	2	0	0	0	0	0	0	0	0	0	0	0	0	0	0	0	0	0	0	0	0	0	0	0	0	0	0	0	0	0	0	0	0	0
13367	1	43	3	3	1	2	1	1	5	4	6	5	6	-6	-5	-6	-6	5	3	6	6	6	-6	-5	5	-6	5	6	4	6	6	-6	-4	-4	0	5	5	5	6	5	-6	-2	-5	0	4	1	4	6	5
12869	2	77	6	3	2	2	4	2	3	4	5	3	4	-5	-4	-3	-3	2	2	2	1	2	-2	-2	-2	-2	-1	1	2	0	1	-2	0	0	-1	-1	0	2	0	1	-1	0	1	1	-2	-1	1	-1	1
13154	1	34	2	4	1	3	1	1	3	3	6	6	6	-6	3	-6	-6	2	4	3	4	6	-6	4	-6	-6	1	-2	0	2	6	-4	6	0	-4	0	-1	0	2	6	-6	6	0	-4	-3	-2	0	0	6
11123	1	85	6	3	3	1	4	3	0	3	3	3	3	-5	4	-5	0	3	3	3	3	3	-4	4	-4	0	3	3	3	3	3	-4	4	-4	0	3	3	3	3	3	-4	4	-4	0	0	0	0	0	0
12473	2	23	1	2	3	2	1	1	6	6	6	6	6	-6	0	-6	-4	6	6	4	4	6	-4	0	-4	-4	2	3	5	4	1	-3	3	0	2	0	0	-2	0	0	3	2	0	0	0	0	-3	0	2
11553	2	21	1	3	2	1	5	1	6	6	6	6	6	-6	-6	-6	-3	2	1	0	-1	4	-6	3	-6	0	-5	-5	-5	-5	1	-2	2	0	1	-4	-4	-3	-4	-4	-3	0	0	1	-4	-4	-4	-4	1
10193	2	26	2	1	1	3	1	1	6	6	6	6	6	-6	-6	-6	-6	6	6	6	6	6	-6	-6	-6	-6	-4	-4	-4	-4	-1	-1	6	4	4	6	6	6	2	1	-6	-2	-2	-3	0	0	0	0	0
12831	2	37	3	4	1	2	2	1	6	6	6	6	6	-6	-6	-6	-4	3	4	4	6	3	-6	3	-6	-1	6	-1	3	6	6	-6	3	-5	-1	-4	-6	-6	6	4	4	4	5	5	-1	0	-1	5	5
13845	1	28	2	3	2	2	1	1	6	4	6	6	0	-6	-5	-6	-3	-1	0	0	4	2	-6	-4	0	-4	0	-3	0	4	4	4	4	2	5	4	2	2	4	4	-5	-2	0	0	-4	-5	-4	3	6
11955	2	66	6	3	3	3	6	2	0	1	2	1	2	-1	-1	0	0	-1	0	-1	0	0	-1	0	-1	0	2	1	1	2	2	0	0	0	1	1	2	2	2	2	0	0	0	1	-3	-3	-1	-2	-1
11273	2	66	6	3	3	3	6	2	4	4	4	4	5	-5	5	-4	0	5	5	5	5	1	-6	5	-5	-1	0	5	5	5	5	-4	5	1	1	5	5	5	5	5	-4	5	-4	0	0	0	0	5	0
11826	1	85	6	3	2	1	4	2	4	4	6	6	6	-6	0	-6	3	4	4	6	6	6	-6	0	-6	0	0	0	0	0	0	0	6	0	0	0	0	0	0	0	0	6	0	0	0	0	0	0	6
12878	2	54	4	2	2	2	1	2	3	3	3	3	3	-5	-5	-5	-5	4	4	4	4	4	-5	-5	-5	-5	5	5	5	5	5	-5	-5	-5	-5	5	5	5	5	5	-5	-5	-5	-5	4	4	4	4	4
13068	1	81	6	2	1	3	4	3	2	4	3	2	3	-6	6	0	0	4	4	4	2	0	-6	-6	-6	-6	-2	4	1	1	3	-6	-6	-6	-6	1	1	1	0	3	-6	-6	-6	-6	-1	-1	-1	0	2
11982	1	43	3	4	1	3	1	1	6	6	6	6	5	-5	0	-6	2	6	6	6	6	6	-5	-1	-6	1	3	0	3	0	0	0	3	3	3	3	0	3	0	0	0	3	0	0	-4	0	-4	-4	0
11081	2	76	6	1	3	3	4	1	0	0	-3	1	0	0	-1	2	3	2	2	3	3	2	2	4	3	2	0	0	0	0	0	0	0	0	0	-1	-1	-1	-1	-1	-1	-1	-1	-1	-2	-2	-2	-2	-2
12953	2	79	6	2	2	3	4	2	6	6	6	6	6	-6	6	-6	-6	6	-6	6	6	6	-6	6	-6	-6	-6	-6	-6	-6	-6	6	-6	-6	-6	6	6	6	6	6	-6	-6	-6	-6	-6	-6	-6	-6	-6
12154	2	74	6	2	3	1	4	2	-3	-1	-2	1	2	2	-4	5	0	-1	-2	-5	2	-3	-3	0	-6	-2	1	-1	3	0	1	5	-2	-3	3	2	-3	3	-2	5	1	0	-3	0	0	-5	-4	-5	0
13403	2	49	4	3	3	3	1	1	0	0	0	0	0	0	0	0	0	0	0	0	0	0	0	0	0	0	0	0	0	0	0	0	0	0	0	0	0	0	0	0	0	0	0	0	1	1	0	0	0
13470	2	78	6	2	2	2	4	2	6	-1	3	-1	-1	-1	0	6	4	6	1	2	1	6	1	1	1	6	-6	-6	-6	-6	-6	-6	-6	6	6	-6	-6	-6	-6	-6	6	6	6	6	-5	-5	-5	-5	-5
10478	1	71	6	3	3	2	4	2	3	3	4	4	6	-6	2	-6	1	6	6	6	6	6	-6	2	-6	1	-4	-4	-4	-4	-4	6	6	6	6	0	0	0	0	2	0	6	0	2	0	0	0	0	0
12886	2	65	6	3	2	3	4	1	-4	-4	-3	-3	-5	4	-3	5	4	5	5	5	5	5	2	-6	-4	-2	-1	-2	-4	1	1	2	-5	-5	0	-4	-3	-5	-3	-3	5	5	5	5	5	5	-4	-4	5
11476	1	73	6	2	3	1	4	1	6	6	6	6	4	-6	-6	-6	-4	-3	-3	-4	-4	-3	-3	-2	-3	-6	0	0	0	-6	-3	-3	-1	-5	0	-4	-1	1	-1	-3	0	0	-4	0	0	0	0	0	0
12988	1	60	5	4	2	2	2	1	2	2	3	4	4	-6	-6	-6	-4	0	0	0	0	0	2	-6	0	2	-6	-6	-6	-6	-6	6	-6	-4	3	-6	-6	-6	-6	-6	6	-6	-6	2	-6	-6	-6	-6	-6
11290	2	58	5	3	3	2	2	1	0	0	3	3	3	-4	-6	-6	-6	1	1	3	3	3	-6	-6	-6	-6	-4	-4	-4	-6	-4	0	3	0	0	-4	-4	-4	-6	-4	5	5	1	1	-5	-5	-5	-6	-5
10354	1	35	3	3	2	2	1	3	2	2	3	4	4	4	3	4	4	5	5	4	4	3	4	3	3	2	5	3	6	2	5	3	4	4	4	5	4	5	3	5	3	4	2	4	4	4	3	4	3
11890	2	82	6	3	3	2	4	3	2	2	6	2	5	5	-5	-5	-1	6	6	6	6	6	-6	-6	-6	0	6	6	6	6	6	-6	-1	-6	-1	5	5	5	5	-1	-6	-1	-6	-1	-2	-2	-4	-2	-2
11761	1	77	6	2	3	3	4	3	6	6	6	6	6	-6	-6	-6	-6	0	0	5	5	0	-6	-6	-6	-6	-6	0	0	0	6	0	-6	0	0	-6	0	0	0	6	0	-6	0	-6	-6	-6	-6	-6	0
13608	2	81	6	3	3	2	4	2	6	6	6	6	6	-6	-6	-6	-6	6	6	6	6	6	-6	-6	-6	-6	6	6	6	6	6	-6	-6	-6	-6	6	6	6	6	6	-6	-6	-6	-6	6	6	6	6	6
10316	2	19	1	1	1	1	5	1	4	5	5	5	6	-6	-2	-4	-6	5	5	5	4	5	1	0	-2	1	3	2	-3	2	-2	1	2	3	1	3	2	-1	3	1	-2	1	0	0	1	2	0	-1	-1
11138	2	66	6	2	1	1	4	1	6	4	4	4	6	-6	-4	-6	-4	0	0	0	-5	-5	-2	6	3	3	0	6	0	-4	0	0	5	2	5	2	-1	2	2	2	-5	5	0	0	-5	6	3	-6	0
11094	2	74	6	4	3	1	4	3	6	6	6	4	6	-4	-1	-1	-2	6	6	6	3	3	-2	1	-1	-1	0	0	0	0	0	0	0	0	0	0	0	0	0	0	0	0	0	0	0	0	0	0	0
12449	1	82	6	3	2	1	4	2	6	1	6	5	5	-6	-6	-4	-5	4	5	4	4	3	-6	-6	-4	-5	-3	4	-1	-3	-1	2	1	2	1	-2	4	3	0	0	0	0	-2	-3	-4	-1	-1	-2	-2
10745	2	76	6	4	2	1	4	1	6	6	6	6	6	-6	-6	-6	-6	6	6	6	6	6	-6	-6	-6	-6	-1	-1	-3	-3	-3	-5	6	-5	3	-4	-6	-4	6	0	1	6	0	0	-6	-6	-6	-6	-1
10005	2	42	3	3	3	3	1	1	4	5	6	6	6	-6	-6	-6	-6	4	4	4	6	6	-6	-6	-6	-6	-6	-6	-6	0	-6	6	0	6	6	-6	-6	-6	-6	-6	6	-6	-6	-6	-6	-6	-6	-6	-6
10006	2	58	5	2	3	3	3	1	4	4	4	4	4	-5	1	-5	-5	5	5	5	5	5	-6	-1	-6	-6	2	3	-1	0	0	5	6	4	5	5	5	5	5	5	-5	4	-6	-6	-6	-6	-6	-6	-6
10008	1	45	4	3	1	1	4	1	3	3	3	3	3	-6	6	-6	-6	4	4	4	4	4	-6	6	-6	-6	4	4	0	4	6	-6	6	-5	-6	6	6	6	6	6	-6	6	6	-6	-6	-6	-6	3	3
10009	2	58	5	3	2	2	1	1	6	4	5	6	4	-6	0	-6	-6	6	4	4	6	2	-6	0	-6	-6	1	0	3	3	2	0	0	3	0	0	0	3	3	1	-1	0	0	0	0	0	0	0	0
10010	1	45	4	3	1	1	1	1	4	3	5	5	5	-4	4	-4	4	5	5	5	5	5	-4	-4	-4	2	4	5	5	5	3	-3	-3	-3	1	5	5	5	5	1	-3	-3	-3	2	0	-1	2	-1	4
10014	1	48	4	2	1	1	2	1	4	6	5	4	6	-6	-6	-6	-6	-5	0	0	-2	1	0	1	-3	-3	-6	-4	-6	-1	0	6	6	6	5	-2	-2	1	1	-1	-1	2	0	-3	-6	-6	-6	6	-6
10015	1	33	2	3	1	2	1	1	6	6	6	6	6	-6	-6	-6	-6	-3	-4	-5	1	0	2	0	-1	-6	3	4	2	2	6	1	3	-5	-3	-6	-3	-4	-1	1	3	4	1	3	-6	-6	-6	-4	4
10026	2	45	4	3	2	2	1	1	4	3	4	4	4	-6	0	-6	0	3	3	4	3	3	-5	0	-5	0	0	-1	0	-1	0	0	0	1	0	0	-2	0	0	0	0	0	1	0	0	-1	-1	-1	0
10028	1	62	5	2	3	2	1	1	6	6	6	6	6	-6	5	-6	-6	6	6	6	6	6	-6	4	-6	-6	0	0	0	0	0	0	0	0	0	0	0	0	0	0	0	0	0	0	0	0	0	0	0
10029	1	79	6	3	2	2	4	1	5	6	6	6	6	-6	-6	-6	-4	3	6	6	6	6	-6	-6	-6	-6	-2	5	5	1	6	-5	-5	0	3	-1	3	5	3	3	-6	-6	-4	0	5	6	5	2	5
10033	2	50	4	1	2	2	6	1	6	4	6	6	6	-6	0	-4	-3	6	5	5	5	6	-6	0	-4	-3	0	0	0	-1	0	0	0	-1	0	0	0	-1	0	0	0	0	-1	0	0	0	0	0	0
10034	2	62	5	2	3	2	4	1	6	6	6	6	6	-6	-6	-6	-6	1	1	1	1	1	1	1	1	1	0	0	0	0	0	0	0	0	0	1	1	1	1	1	0	0	0	0	-6	-6	-6	-6	-6
10037	1	68	6	2	2	2	4	1	5	5	5	2	0	-5	-5	-6	0	0	5	0	0	0	1	1	1	3	0	6	0	0	6	0	0	0	6	0	6	0	0	6	0	0	2	6	-3	6	0	0	6
10039	2	40	3	2	3	1	1	1	-1	6	6	3	6	-4	-2	-4	0	6	5	6	6	6	-6	-4	0	1	6	0	6	6	6	0	3	-2	6	0	2	6	3	1	4	6	2	5	4	6	6	6	4
10045	1	71	6	3	2	1	4	1	6	6	6	6	6	-6	1	-6	-5	5	6	6	6	6	-5	0	-5	0	0	6	0	6	6	1	3	1	1	1	6	1	1	1	1	2	1	0	-6	6	-1	-2	-2
10050	1	69	6	4	2	1	2	1	3	3	5	2	5	-5	-4	-5	-5	4	4	4	4	4	-6	-6	-6	-6	0	0	0	0	0	0	0	0	0	0	0	0	0	0	0	0	0	0	-6	-6	-6	-6	-6
10052	2	67	6	2	3	2	4	2	6	4	6	4	5	-6	-6	-6	-6	4	2	5	4	2	-6	-5	-6	-4	3	1	1	2	4	-5	-6	-6	-2	4	4	2	3	5	-5	-6	-6	-5	1	1	-1	-2	-2
10053	2	69	6	3	3	3	4	2	4	6	6	2	3	-3	-3	-3	-6	-6	-6	-6	-6	-6	6	0	3	5	-6	-6	-6	-6	-6	6	6	0	0	6	6	6	6	6	-6	0	0	-6	-6	-6	-6	-6	-6
10054	1	73	6	4	3	2	4	1	5	6	6	5	6	-6	-6	0	-6	0	5	1	0	0	0	0	-3	0	0	0	0	0	0	0	0	0	0	0	0	0	0	0	0	0	0	0	0	0	0	0	0
10057	1	35	3	4	1	3	2	1	4	0	2	2	5	-6	-6	-6	-4	-1	-2	2	2	5	3	3	-4	-5	-1	-4	1	-1	5	2	5	-4	5	2	0	3	0	4	2	5	1	6	2	0	1	1	4
10059	1	39	3	3	3	1	1	1	4	5	4	4	5	-6	6	0	3	2	5	3	0	2	4	6	-4	4	4	1	3	1	1	-2	6	1	3	4	3	4	1	3	-1	6	3	3	-1	0	-1	-4	3
10062	1	59	5	2	2	1	2	1	6	6	6	6	6	-6	0	-6	-6	-6	-6	-6	-6	-6	6	-6	4	0	-6	-6	-6	-6	-6	6	-6	6	6	0	0	0	0	0	0	0	0	-2	-6	-6	-6	-6	-6
10063	2	50	4	4	3	3	1	1	6	6	6	6	6	-6	-3	6	6	6	6	6	6	6	-6	1	5	3	1	-2	0	2	2	-2	6	2	6	1	-3	3	2	3	-2	6	3	4	-3	-2	0	-2	2
10064	2	71	6	2	3	1	4	1	5	3	5	5	5	-5	-5	-5	-5	6	6	6	6	6	-6	-6	-6	-6	4	4	4	4	4	-6	-6	-6	-6	6	5	6	6	6	-6	-6	-6	-6	0	0	0	0	0
10065	2	61	5	3	3	1	3	1	6	6	6	6	6	-6	-6	-6	-6	-6	-6	-6	-6	-6	6	6	6	6	-6	-6	-6	-6	-6	6	6	6	6	-6	-6	-6	-6	-6	6	6	6	6	0	0	0	0	0
10066	1	74	6	3	1	2	6	2	6	2	2	-5	4	0	5	1	5	6	6	6	6	6	-4	-4	-4	-1	4	4	4	5	4	-5	-5	-5	-4	5	5	6	5	5	-5	3	-3	1	0	0	0	0	0
10067	2	68	6	3	3	1	2	1	6	6	6	6	6	-6	-6	-6	-6	6	6	6	6	6	-6	1	-6	-6	6	6	6	6	6	-6	-1	-6	-6	6	6	6	6	6	-6	0	-6	-6	1	1	6	4	1
10068	1	42	3	3	1	3	1	1	5	5	5	5	0	-6	4	-6	0	4	4	4	4	3	-6	1	-6	5	4	4	5	3	3	-6	2	-5	4	5	5	2	-2	1	-6	3	-5	-4	3	0	5	-3	3
10071	1	70	6	3	2	2	4	1	2	4	4	4	2	-6	0	-5	4	4	4	4	4	4	-6	-4	-4	1	2	4	6	6	4	-6	2	1	4	6	6	6	6	4	-6	0	-4	0	-4	-4	1	1	3
10072	1	38	3	4	3	2	1	1	6	6	6	6	6	-6	-2	-6	-6	4	6	4	6	6	-4	0	-6	-6	0	-2	2	2	6	0	0	-3	0	0	-1	2	3	6	-5	0	-3	-3	4	-1	0	4	6
10074	1	49	4	3	3	1	1	1	5	5	5	5	4	-6	0	-6	6	5	5	5	5	5	-6	-6	-6	-6	0	0	-6	1	2	-2	3	-2	3	1	3	1	1	5	-1	3	1	-1	2	1	2	2	2
10075	1	61	5	2	3	2	4	1	-2	1	1	3	2	0	-2	-4	-4	1	2	3	2	1	-3	-5	-4	-4	-2	0	-2	0	0	2	2	2	0	2	2	2	0	2	-2	-2	-2	-4	-1	-1	-2	0	0
10083	1	60	5	2	2	2	1	1	5	6	6	1	1	-4	4	-4	-4	4	4	4	2	-2	-4	5	-5	-5	6	6	6	1	1	-5	-5	1	1	5	5	5	5	5	-5	-5	1	0	-2	0	0	0	3
10088	2	62	5	3	2	1	4	1	4	4	5	5	5	-5	-1	-4	-5	-5	-2	3	3	4	-4	-2	-4	-4	2	3	2	-2	0	0	3	1	-4	3	3	4	-3	3	-5	-3	-3	1	-3	-1	1	-3	-2
10093	2	67	6	3	2	1	4	1	6	6	6	6	6	-6	-6	-6	-6	6	6	1	6	6	-6	0	-6	-6	-1	-1	-6	-2	1	-1	3	-1	-1	-1	-1	1	-1	1	0	1	0	0	-3	0	0	0	0
10094	2	32	2	4	2	1	1	1	-2	-4	-6	-6	-4	6	1	6	5	5	5	6	4	0	-4	0	-2	0	-2	2	2	1	-3	2	-2	1	-1	1	5	2	1	0	0	-5	0	-4	6	6	6	6	6
10099	1	72	6	2	2	2	4	1	3	4	3	5	2	-6	-4	-4	-6	-3	-3	-3	-6	-3	0	0	0	0	0	0	0	-6	-3	0	0	-3	0	-6	-6	-6	-6	-6	-6	0	0	0	0	0	0	-5	0
10106	1	64	5	4	1	1	1	1	-4	-4	-2	-5	-4	0	5	0	0	-1	-5	0	-5	-1	0	5	-1	0	-4	-4	-1	-4	-1	3	5	0	1	-4	-4	0	-1	0	-2	5	-1	0	0	0	-1	-5	-2
10107	1	41	3	3	3	2	2	1	6	6	6	6	6	-6	-4	-6	-6	5	6	6	6	6	-6	-4	-6	-2	0	-6	-6	2	-5	2	4	0	4	-6	-6	-6	2	2	-1	4	-1	3	-6	-6	-6	3	3
10108	1	36	3	3	3	3	1	1	3	3	3	3	4	-6	-2	-4	-2	3	4	3	4	4	-4	-1	-4	0	2	4	3	2	3	1	0	-1	0	3	4	3	4	3	-1	0	-1	0	-2	-1	0	-2	-1
10110	2	72	6	2	2	2	6	1	2	4	3	3	5	-4	0	-4	4	3	3	3	3	3	-3	0	-4	2	-4	-4	-4	-4	-4	4	0	2	2	0	0	0	-4	-3	-2	0	-3	0	-1	-1	-2	1	0
10118	1	46	4	1	3	3	1	1	6	6	6	6	6	0	0	0	4	6	6	6	6	6	0	0	-2	-3	0	0	0	0	0	0	0	0	0	0	0	0	0	0	0	0	0	0	0	0	0	0	0
10121	2	43	3	3	3	2	1	1	3	4	4	4	5	-5	3	-6	-6	6	6	6	6	3	-6	-4	-6	-6	4	4	2	2	0	0	4	0	-3	1	1	4	4	4	-4	5	2	0	1	-3	-1	-1	0
10122	2	24	1	3	2	2	1	1	3	2	3	3	3	0	0	-3	-4	2	2	0	3	3	0	-3	-3	-4	0	-3	-3	-1	3	1	4	1	4	1	-3	-2	1	2	0	4	1	4	-4	-4	-5	1	5
10127	2	47	4	1	2	3	6	1	-1	-1	-1	-1	-1	-1	-1	-1	-1	-1	-1	-1	-1	-1	-1	-1	-1	-1	0	0	0	0	0	0	0	0	0	0	-1	-1	0	-1	-1	0	0	-1	0	0	0	0	0
10128	1	31	2	2	2	2	1	1	6	-4	6	4	0	-6	0	-3	1	4	5	2	2	2	2	0	-1	1	0	0	0	0	0	0	0	0	0	6	4	4	4	1	-5	-5	-5	-5	0	0	0	0	0
10132	1	60	5	4	1	3	2	1	6	6	6	4	5	-5	2	-6	-6	2	3	1	2	3	-5	2	-6	-4	-3	-4	-3	1	0	4	2	3	2	1	2	3	2	3	3	3	2	2	-2	-1	0	1	1
10137	2	79	6	1	2	2	4	1	6	6	6	6	6	-6	-5	-6	-6	6	6	6	6	6	-6	-5	-6	-6	-3	-1	-3	-4	0	0	0	2	-2	0	-1	-1	-3	-2	-4	6	1	3	-2	-3	2	-3	1
10140	2	80	6	2	3	2	4	2	2	3	4	2	4	-4	-6	-6	-6	2	2	3	2	3	-6	-6	-6	-6	0	0	0	-2	3	0	-6	-5	-6	0	0	0	-2	1	0	-6	-4	-6	0	0	0	-2	0
10143	1	51	4	3	2	1	2	2	-4	6	3	-1	-6	-6	-6	-5	-6	2	6	4	0	3	-6	-6	-6	-6	-6	-6	-6	-6	-6	6	-6	6	-1	-6	-6	-6	2	-3	6	-6	6	-1	-6	-6	-6	6	0
10145	2	32	2	4	2	2	1	1	4	5	5	3	5	-6	-6	-6	0	0	0	0	0	0	0	0	0	0	0	0	0	0	0	0	0	0	0	0	0	0	0	0	0	0	0	0	0	0	0	0	0
10150	2	52	4	2	3	1	1	2	6	6	5	5	2	-6	-6	-6	-6	6	6	6	6	6	-5	2	-3	-3	1	1	1	-3	-3	-4	-3	-3	-1	0	0	-4	-3	-3	2	1	1	0	-3	-4	-4	-3	-3
10151	2	46	4	3	2	2	2	1	3	3	3	3	3	-6	-6	-4	-4	5	5	5	5	5	-6	-6	-6	0	-1	0	0	0	0	0	0	0	0	0	0	0	0	0	0	0	0	0	0	-1	0	0	0
10154	2	64	5	2	2	2	4	1	6	6	6	6	6	-6	-6	-6	-6	4	4	4	0	0	0	-6	-6	-6	-4	-4	-6	-6	3	3	-6	3	3	0	4	0	0	0	-4	0	0	-4	-3	-3	-3	2	6
10157	2	71	6	4	2	3	4	3	4	4	4	3	5	-4	3	-3	0	-3	2	4	4	4	-5	0	-4	-3	-5	-4	-5	3	2	3	4	5	3	-4	2	-3	3	3	3	3	4	5	-3	-4	-4	3	3
10160	1	76	6	2	3	3	4	1	-1	3	3	0	5	-6	0	-5	-5	3	4	4	3	5	-4	0	-5	-6	0	6	0	-6	0	0	6	0	0	0	-6	0	-6	0	0	6	0	0	-5	0	-5	-6	-3
10164	2	63	5	2	3	1	4	2	6	6	6	6	6	-6	-6	-6	-6	6	6	6	6	6	-6	-6	-6	-6	0	0	4	0	0	-6	-4	-4	-6	6	2	2	6	6	6	-6	6	6	3	3	2	-1	-1
10166	1	24	1	3	3	1	1	1	6	6	6	6	6	-6	-6	-6	-6	0	5	6	2	6	-6	-6	-6	-6	2	-3	-5	-1	4	1	3	1	3	2	-3	-2	-4	3	1	4	5	4	-1	-4	-6	2	6
10170	2	60	5	3	2	2	6	1	6	6	6	6	6	-6	-6	-6	-6	6	6	6	6	6	-6	-6	-6	-6	4	4	-3	0	-2	4	4	4	1	0	-6	-6	-6	0	6	6	6	1	-6	-6	-6	-6	1
10176	1	73	6	3	3	2	4	3	6	6	6	6	6	-6	-6	6	6	6	6	6	6	6	-6	-6	-6	-6	6	6	6	6	6	-6	-6	-2	-6	6	6	6	6	6	6	-6	6	6	6	6	6	6	6
10178	1	66	6	2	2	1	4	1	6	6	6	6	6	-6	1	6	0	6	6	6	6	4	-6	0	-6	0	0	0	2	-2	3	-6	0	-6	0	4	4	4	1	1	-6	0	-5	1	-3	-3	-3	-1	-2
10198	1	80	6	3	3	1	4	2	4	3	4	4	4	-5	-5	-5	-5	1	1	1	1	0	-5	-5	-5	-4	0	0	0	0	2	2	2	2	2	2	2	2	0	2	-3	-3	-3	0	1	1	1	0	1
10210	1	38	3	3	1	3	1	1	4	-3	5	5	5	-6	5	-6	-6	6	3	6	6	6	-6	-3	-6	-6	-6	-6	-6	-3	6	6	6	6	6	-6	-6	-6	-2	0	6	6	6	6	-6	-6	-6	-3	-3
10217	2	29	2	3	1	3	1	1	2	4	4	3	2	2	-1	0	0	3	5	5	5	5	-5	0	-2	0	-2	-2	-3	-6	-5	2	4	-1	-1	0	0	0	-5	0	0	0	0	0	0	0	0	-6	0
10218	2	68	6	1	3	1	4	2	5	5	6	6	6	-6	-6	-6	-4	6	6	6	4	3	-6	-6	-4	-4	0	0	2	0	0	-3	-4	-1	-1	0	0	0	0	0	0	0	0	0	0	0	0	0	0
10219	2	45	4	4	1	3	1	1	6	6	6	4	4	-6	-6	-6	-6	4	4	4	4	3	-6	-6	-6	0	3	3	0	3	0	3	0	2	0	2	3	0	-2	0	-2	0	0	0	-2	-2	1	-5	0
10220	1	55	5	3	2	1	2	1	3	4	3	2	5	-5	0	0	-2	2	4	2	4	4	-5	-3	0	0	0	0	-1	2	2	2	0	0	0	1	0	2	1	2	1	0	2	0	1	1	1	1	3
10224	2	78	6	3	2	1	4	1	3	3	3	3	3	-6	-6	-6	-6	1	1	3	1	-1	-6	-6	-6	-6	0	0	0	0	0	0	0	0	0	3	3	3	3	3	3	3	3	3	-6	-6	-6	-6	-6
10226	1	46	4	2	3	1	2	1	-1	-1	2	2	0	3	-1	2	1	1	-2	2	5	-2	-3	1	0	6	-1	1	5	-2	0	-2	0	-1	2	1	3	-2	0	-2	1	-1	5	0	0	-2	1	-1	4
10227	2	24	1	4	2	2	2	1	3	-1	4	1	-2	4	2	1	-3	4	3	4	0	3	-4	-1	2	2	-1	-3	2	2	5	4	-1	3	5	-1	3	4	5	-2	2	1	-3	4	4	1	4	3	-2
10233	2	50	4	2	2	1	1	1	6	6	6	6	6	-6	-6	-6	-6	3	2	6	1	6	-6	-5	-6	-6	3	-5	-1	-3	3	-3	-3	0	0	6	6	0	3	4	0	0	0	5	0	-5	0	-5	0
10245	2	53	4	4	3	2	1	2	6	6	5	5	5	-6	-6	6	-6	6	6	6	6	6	-6	-6	-6	-6	0	0	0	-6	0	-4	-4	-3	-3	0	0	-3	-4	-4	4	-1	0	0	-6	-6	-6	-6	-6
10246	1	50	4	2	3	2	2	1	6	6	6	6	6	-6	-6	-6	-6	1	6	2	6	6	-6	-6	-6	-6	6	6	6	6	6	-6	-6	-6	-6	6	6	6	6	6	-6	-6	-6	-6	0	0	0	0	0
10249	1	75	6	2	1	2	4	1	3	3	1	1	-3	-6	-6	-6	-6	-3	-3	-3	-3	-3	-6	-6	-6	-6	-6	-4	-4	-4	-4	-6	-6	-4	-6	-3	-3	-3	-3	-3	-3	-3	-3	-3	-3	-3	-3	-3	-3
10250	1	28	2	4	3	3	1	1	6	6	6	6	6	-6	3	-6	-6	4	6	6	6	6	-6	3	-6	-6	2	3	0	6	6	-6	6	2	-6	3	4	4	6	6	-6	3	-6	-6	-3	-6	-6	6	4
10251	2	33	2	4	1	3	1	1	3	3	4	2	4	-5	1	-4	-1	5	3	5	2	3	-6	1	-3	1	0	1	0	-3	1	2	2	0	1	2	3	3	2	1	-5	2	-4	2	0	0	-1	-3	-1
10262	2	40	3	3	1	3	2	1	4	-6	0	1	2	-6	1	5	1	6	1	6	1	0	-3	0	-2	0	-6	0	0	0	-1	5	0	3	3	-2	-4	-1	-4	-2	1	2	-4	-3	-6	-6	-6	-6	-6
10263	2	44	3	3	3	2	3	1	3	3	4	-4	5	-6	0	-6	-6	3	3	5	4	3	-6	-6	-6	-6	-1	-1	-1	-1	-1	-1	-1	-1	-1	-1	-1	-1	-1	-1	-1	-1	-1	-1	-1	-1	-1	-1	-1
10270	1	59	5	3	2	2	1	2	4	4	5	1	4	-6	1	-6	1	2	4	3	2	3	-5	2	0	1	0	0	0	0	0	0	0	0	0	3	1	1	1	4	-2	1	-1	2	0	0	0	-4	2
10271	2	41	3	3	3	3	1	1	5	5	5	5	5	-5	1	-5	-5	5	5	5	5	4	-5	0	-5	0	5	5	5	5	2	-6	-2	-4	-3	5	5	5	4	1	-5	-2	-2	-2	0	0	3	4	3
10272	2	53	4	2	2	2	1	1	-4	-4	-4	-4	-4	5	0	-6	-1	6	6	6	6	6	-6	-3	-5	-5	5	5	5	5	5	5	5	5	5	5	5	5	5	5	4	4	1	4	-3	-3	-3	-3	-3
10280	1	76	6	3	2	2	4	1	-5	-5	-3	-3	-2	-1	-6	-6	-1	-5	3	-3	-4	0	-2	-6	-6	-4	-6	4	-5	-3	-4	2	-6	-6	-4	-6	3	-6	-5	-3	1	-6	-6	-6	-6	3	-5	-5	-3
10282	2	34	2	3	2	1	6	1	1	0	0	1	0	0	0	0	0	1	1	1	0	-1	0	0	0	0	1	0	1	1	1	1	1	1	1	1	0	1	0	1	0	0	0	1	0	-1	0	1	1
10286	2	57	5	3	3	3	4	3	-4	3	-1	3	3	-6	6	-6	-5	4	4	4	4	-4	2	5	2	2	5	1	5	-4	2	-2	6	-4	0	6	6	4	2	4	-5	6	-1	-1	-4	-4	-1	-1	-3
10288	2	40	3	3	2	2	1	1	3	3	4	3	4	-6	0	-3	0	3	3	3	3	3	-6	-6	-6	-6	0	0	0	0	0	-6	-6	0	-6	3	3	3	3	3	-6	0	0	0	0	0	0	0	0
10296	2	18	1	1	3	2	5	1	-4	-5	-1	-5	2	3	-1	1	4	-2	1	0	3	-1	-1	-2	2	1	-1	0	0	1	1	1	-1	-1	-1	0	1	1	-1	0	0	-1	-1	-1	1	-1	-1	-2	1
10301	2	19	1	3	3	1	5	1	3	5	5	4	3	-4	0	0	0	-3	-1	-4	-4	2	2	0	0	0	2	2	0	2	3	-4	3	1	1	3	2	0	2	5	-3	3	1	0	-1	-1	-3	1	1
10303	2	72	6	3	3	1	4	1	1	1	1	1	1	-2	-2	-2	-2	-1	-1	-1	-1	-1	-1	-2	-1	-1	-1	-3	-1	-1	-3	-1	-3	-3	-3	-2	-2	-2	-2	-2	-2	-2	-2	-2	-3	-3	-3	-3	-3
10306	2	26	2	1	2	3	6	1	-3	-2	0	0	5	-6	1	-6	-6	5	5	6	5	5	5	6	-6	-5	0	0	0	0	0	6	3	1	1	-1	-1	0	0	4	0	0	1	5	0	5	-1	-1	0
10309	1	39	3	3	2	1	6	1	6	6	6	6	6	-6	-6	-6	-6	6	6	6	6	6	-6	-6	-6	-6	6	6	6	6	6	-6	-6	-6	-6	4	4	4	4	4	-6	-6	-6	-5	0	0	0	0	0
10322	1	48	4	2	3	2	1	1	6	3	6	4	6	1	-1	-6	0	6	4	6	5	4	-4	-3	-6	-1	0	2	0	-3	4	2	3	1	2	2	4	0	0	1	0	2	0	0	0	-3	-1	-2	-2
10323	2	54	4	4	3	2	2	1	6	6	6	6	6	-6	-6	-6	-6	1	1	1	1	1	-6	-6	-6	-6	-5	0	0	2	2	5	3	6	1	-3	-5	-6	1	1	4	4	5	3	-6	-6	-6	1	1
10325	2	62	5	4	1	3	2	2	3	3	3	1	4	-4	3	3	-2	3	3	5	2	5	-4	4	1	1	3	3	1	3	4	-3	5	1	-2	3	3	3	3	4	-3	5	-1	0	1	1	1	0	3
10326	2	52	4	3	2	1	1	1	0	0	2	1	3	-5	0	-3	-6	-6	-6	-5	-4	-3	0	1	0	-2	-3	-2	-3	-4	0	1	4	4	1	0	0	0	0	0	0	0	0	0	-5	-5	-5	-6	2
10328	1	82	6	2	2	1	4	3	6	6	6	6	6	-6	0	-6	-6	6	6	6	6	6	-6	-3	-6	-6	-3	-3	-5	-5	2	0	2	2	-4	6	6	6	6	6	-6	-2	-6	-6	-6	-6	-6	0	3
10331	2	42	3	4	2	1	1	1	4	5	5	-2	1	-4	3	1	1	2	3	3	1	3	4	1	-4	2	-2	0	0	-6	-2	1	5	4	2	2	3	2	-1	1	-3	0	-2	-1	-2	-1	0	-5	-1
10339	1	80	6	2	1	3	4	1	5	1	1	-2	0	-5	3	0	3	3	-3	2	2	2	-4	2	-2	2	-6	-3	-1	-5	-5	0	2	0	2	5	3	5	5	5	-6	-5	-5	-5	-6	-6	-6	-3	-6
10342	2	61	5	1	3	1	1	2	6	6	6	6	6	-6	-1	-4	-1	6	6	6	6	6	-6	-4	-5	-5	0	0	0	0	0	-5	0	0	0	2	1	2	4	4	-6	-6	-4	-1	-2	-2	-2	-2	-2
10347	1	44	3	4	1	1	1	1	4	5	5	5	4	-5	-3	-5	2	1	1	1	-3	1	-3	4	1	4	0	-4	-4	-5	3	-4	6	4	6	-2	-2	-2	-3	2	1	6	6	5	-1	-4	-3	-5	1
10348	1	23	1	3	3	2	5	1	6	4	5	6	6	-6	4	-6	0	3	4	4	3	3	0	4	0	0	2	2	3	3	6	0	6	-2	3	4	4	3	3	-2	-4	2	3	0	0	-5	-2	-3	3
10353	1	53	4	2	3	2	1	1	2	2	5	1	5	-3	1	-3	-1	-5	-5	1	0	-3	-5	0	-1	-1	-5	-5	-5	-4	-2	-5	-4	-4	-4	-5	-4	-3	2	0	0	0	3	0	-6	-6	-6	3	-6
10357	1	39	3	2	1	1	1	1	6	6	6	6	6	-6	-3	-6	-3	6	6	6	6	6	-6	-3	-6	-3	0	0	0	6	6	1	4	0	0	0	0	6	6	6	1	4	0	2	0	0	0	6	6
10363	1	41	3	4	1	3	1	1	3	3	3	5	-1	-4	-4	-5	-1	-1	-3	-4	-1	-1	-1	0	0	-4	-2	-2	1	1	2	-2	3	0	1	-1	-2	-3	-2	1	-2	0	-1	3	2	1	-2	-4	4
10367	1	23	1	3	3	3	5	1	5	6	6	6	6	-6	3	-6	-6	0	-2	-4	4	4	-1	4	-1	-4	-4	-5	-6	3	4	-6	5	2	6	0	-5	-4	3	5	0	-2	2	2	-4	-4	-6	4	5
10368	2	19	1	2	2	2	5	1	3	3	4	5	6	-5	-6	-6	-2	3	1	3	3	4	-6	-6	-6	-4	-4	-6	-4	-2	2	-5	-3	-1	1	-4	-6	-3	-1	-1	-3	-5	-3	-3	-3	-1	-1	-1	0
10372	2	75	6	1	3	2	4	2	-3	-3	-2	-3	-3	-1	-1	-1	-1	-1	-1	-1	-1	-1	2	-1	-1	-1	-1	-1	-1	-1	-1	-1	-1	3	3	0	0	0	0	0	0	0	0	-1	0	0	0	0	0
10373	2	71	6	3	3	1	4	1	2	2	4	2	2	-4	-4	-4	-4	0	0	0	0	0	0	0	0	0	0	0	0	0	0	0	0	0	0	0	0	0	0	0	0	0	0	0	0	0	0	0	0
10380	1	82	6	4	2	1	4	1	5	5	5	4	3	-6	-5	-5	-4	3	3	3	3	2	-5	-5	-5	-5	2	2	3	2	2	-3	-2	-2	-2	2	2	1	1	-1	-1	-2	-5	1	1	-1	-1	0	-1
10385	1	23	1	3	3	3	5	1	4	4	4	3	3	-4	-3	-4	-1	3	3	3	3	0	-4	-4	-3	-3	2	1	0	0	-3	4	2	1	1	2	0	0	2	1	-2	1	-1	1	-2	-2	-3	-1	0
10388	2	63	5	3	2	3	4	1	3	-4	3	3	4	-6	-6	-6	-6	0	3	6	6	6	-6	-6	-6	-6	-1	-1	-4	3	3	-1	4	-1	-1	5	6	1	2	2	-5	-6	-1	-1	2	3	2	-1	2
10397	1	66	6	2	2	2	4	2	6	5	6	5	5	5	-5	-4	-2	5	5	5	5	5	-5	-5	-5	-5	-5	5	0	0	0	-3	5	5	5	-3	3	0	4	0	0	5	0	-5	-3	4	0	0	0
10398	1	36	3	4	1	3	1	1	4	6	4	4	5	-6	-4	-6	-6	4	6	3	5	4	-6	-5	-6	-4	3	2	0	0	2	3	1	2	2	2	1	0	1	3	1	0	-2	0	-3	-2	-4	-1	2
10403	2	45	4	4	3	3	1	1	6	6	6	6	6	-6	-6	-6	-5	5	5	5	6	6	-6	-6	-6	-5	4	3	3	1	2	2	1	0	0	5	5	5	5	5	-5	-5	-5	-5	0	0	0	0	0
10415	1	69	6	3	2	2	4	1	4	5	4	5	6	-5	0	-5	-5	5	6	6	6	6	-5	-5	-5	-5	0	0	0	0	0	0	0	0	0	0	0	0	0	0	0	0	0	0	-1	-1	-1	-1	-1
10420	1	37	3	3	1	3	1	1	6	6	6	6	6	-6	0	0	0	3	4	3	3	6	-3	2	2	1	0	0	1	3	4	0	5	0	1	2	3	3	4	4	0	4	0	1	-2	2	-2	3	3
10425	1	44	3	4	2	2	1	1	-6	-3	-4	-4	-3	5	3	1	2	-4	-3	-5	-4	-3	5	4	5	5	-4	1	3	3	3	0	3	-2	1	-4	-1	0	1	1	2	5	2	3	3	4	3	5	4
10429	1	72	6	3	2	1	4	1	0	0	0	0	0	0	0	0	0	0	0	0	0	0	0	0	0	0	0	0	0	0	0	0	0	0	0	0	0	0	0	0	0	0	0	0	0	0	0	0	0
10432	2	50	4	2	1	1	1	1	6	6	6	3	1	-6	-6	-6	-6	0	1	6	2	1	-6	-5	-5	-5	6	6	6	6	6	-6	-5	-4	-5	6	0	0	1	2	-5	-6	-5	-6	-5	-5	-4	-4	-3
10445	2	38	3	4	1	3	1	1	4	4	5	5	5	-6	0	-5	1	3	4	5	5	5	-6	-1	-5	1	-2	-4	-2	-5	0	0	2	2	3	1	-1	2	2	4	-5	-2	-4	0	-5	-5	-5	-6	1
10450	2	59	5	3	2	2	1	2	4	4	4	0	4	0	0	0	0	4	4	4	4	4	-4	-4	-4	-4	3	3	3	3	3	3	-3	-3	-3	4	4	4	4	-3	-3	-3	-3	-1	0	0	0	0	0
10456	1	38	3	4	3	1	1	1	3	2	4	4	3	-5	-5	-5	-6	1	3	2	4	4	-6	-5	-5	-4	0	0	0	0	1	0	3	0	1	0	0	1	1	3	0	2	0	1	-1	0	0	0	0
10459	2	61	5	1	3	1	1	2	3	2	0	0	2	-4	-1	-2	-3	1	0	1	0	0	-3	-1	-3	-1	-2	3	0	1	-1	2	1	-3	0	2	1	-1	4	4	-3	-3	-3	2	-4	-3	-3	-3	-3
10466	1	79	6	4	1	3	4	2	-3	-4	-2	-3	-2	-4	-3	-1	2	1	0	-1	-2	-2	-2	-3	-2	-2	-2	-2	-1	-1	-1	-1	-2	-1	-1	-4	-4	-4	-3	-3	-3	-4	-3	-4	-4	-4	-5	-4	-4
10467	2	54	4	2	1	2	4	1	5	5	5	5	5	-6	-6	-6	-6	5	5	5	5	5	-5	-6	-6	-5	-6	-6	-5	-6	-6	-6	-6	-6	-6	0	0	1	0	-4	5	5	-1	5	0	0	-1	0	0
10468	1	48	4	3	2	1	1	1	-3	-4	-4	-2	-4	-2	1	-2	-2	-4	-2	-4	-2	-3	-2	1	-1	-2	-2	0	-4	-2	6	0	-3	2	1	3	0	1	2	2	1	3	1	3	2	1	4	-5	3
10470	1	71	6	4	3	1	6	1	6	6	6	6	6	-6	4	-6	-6	6	6	6	6	6	-6	3	-6	-6	1	3	3	3	3	-6	3	-6	-6	0	0	1	3	3	-6	3	-6	-6	0	0	0	0	0
10474	2	66	6	3	3	2	4	2	5	6	6	5	3	-5	-5	-6	-4	1	5	5	4	4	-4	-6	-6	0	0	0	0	0	0	0	0	0	0	0	0	0	0	0	0	0	0	0	-5	-5	-5	-5	-5
10479	1	68	6	4	1	3	2	1	4	4	5	6	6	-5	1	-5	-5	0	3	2	3	0	-3	-4	-5	-5	6	3	4	-4	5	-4	2	-3	-5	5	4	4	4	5	-5	2	-4	-5	-3	-2	-1	-5	-5
10480	1	22	1	3	3	3	1	1	4	-2	-1	3	4	-5	0	-2	-4	-3	-1	-6	-4	1	-4	0	0	-1	2	1	-2	1	5	-1	2	0	1	3	3	1	2	5	1	0	0	-1	-6	-5	0	-6	-6
10481	2	77	6	3	3	2	4	1	4	4	4	4	4	-6	0	0	3	4	4	6	6	4	-5	0	0	2	3	3	3	3	3	0	0	0	1	3	3	4	4	3	0	0	1	1	2	2	2	2	2
10486	2	60	5	3	3	2	3	1	-2	4	4	4	4	-6	0	-5	-3	-3	1	1	0	0	-2	-2	0	0	-6	0	0	-3	0	0	-3	-3	0	-1	2	0	0	0	-2	-2	0	0	-4	-4	-2	-2	0
10490	2	61	5	1	1	1	4	2	5	5	5	5	5	-6	-6	-6	-6	5	5	6	6	5	-6	-6	-6	-6	0	0	0	0	0	0	0	0	0	0	0	0	0	0	0	0	0	0	0	0	0	0	0
10491	2	75	6	3	3	2	4	1	5	5	2	5	6	-6	0	-2	-4	0	5	3	3	5	-1	0	-4	-5	2	3	3	3	5	-4	3	-2	-3	-3	-4	-4	-4	6	4	4	3	0	0	0	1	-4	-1
10502	2	63	5	3	1	1	6	1	4	6	6	6	6	-6	-6	-6	-6	4	6	0	5	-6	-6	-6	-6	-6	0	3	0	0	4	-5	-5	0	0	0	0	0	0	0	-6	-6	-3	-3	-1	1	-1	-1	3
10505	2	22	1	4	2	2	5	1	3	0	6	0	6	-5	5	0	3	3	3	6	0	5	-6	3	-4	1	0	-5	-1	3	5	0	6	0	3	6	3	1	5	5	-6	4	-1	3	2	-3	1	5	5
10518	1	41	3	4	1	3	2	1	6	6	6	6	6	-6	-6	-6	-6	5	6	5	6	6	-6	-6	-6	-6	5	4	6	6	5	-6	-6	-6	-6	-2	-2	6	6	6	-6	-6	-6	-6	-4	-4	-2	0	0
10521	1	35	3	3	1	3	2	1	3	2	5	6	6	-6	-6	-6	-6	2	2	3	5	6	-6	-6	-6	-6	0	2	-2	-2	4	-3	5	0	0	0	0	0	-2	2	0	3	2	3	-1	-1	-2	-2	2
10522	2	34	2	4	3	1	1	1	4	4	6	6	6	-6	-6	-6	-6	3	3	3	6	6	-6	-6	-6	-6	-1	4	0	0	4	0	2	0	2	4	3	5	2	0	-6	-3	-5	0	-3	-3	-4	2	2
10523	1	68	6	2	2	2	4	1	6	6	6	6	6	-6	0	0	0	6	6	6	6	6	-6	0	0	0	6	6	6	6	6	0	0	-2	0	6	6	6	6	6	0	0	0	0	0	6	0	0	0
10525	2	49	4	2	3	2	1	1	5	5	6	4	5	-6	0	-6	-6	0	0	2	2	0	-6	2	-6	0	0	0	0	-4	0	0	6	0	0	5	0	2	0	5	0	6	0	3	-6	-6	-6	-6	-6
10528	1	52	4	2	2	1	1	1	6	6	6	6	6	-6	-6	-6	-6	6	6	6	6	6	-6	-6	-6	-6	0	0	0	0	0	0	0	0	0	0	0	0	0	0	0	0	0	0	-6	-6	-6	-6	0
10533	1	65	6	2	2	1	4	1	-5	-5	-5	-5	-5	-5	-5	-5	-5	-4	-4	-4	-4	-4	-4	-4	-4	-4	-4	-4	-4	-4	-4	-4	-4	-4	-4	-4	-4	-4	-4	-4	-4	-4	-4	-4	-4	-4	-4	-4	-4
10534	2	17	1	1	1	1	5	1	1	0	3	3	5	-5	2	-4	2	1	3	4	3	5	-3	-3	-6	0	3	2	0	3	5	-4	3	-1	0	2	3	5	3	5	-6	2	-6	4	3	3	2	4	6
10541	2	48	4	2	2	2	1	1	6	2	5	3	3	-6	-6	-6	-6	6	6	6	6	6	-6	-6	-6	-6	5	5	5	5	5	-6	-6	-6	-6	6	6	6	6	6	-6	-6	-6	-6	1	1	2	1	2
10546	1	32	2	3	1	1	1	1	6	6	6	6	6	-6	-6	-6	-3	6	6	6	6	6	-6	-6	-6	-6	6	6	6	6	6	-6	-3	4	3	4	6	6	6	6	-6	-2	-6	-3	-1	-1	-1	-1	-1
10552	2	66	6	4	3	3	4	1	6	6	6	6	6	-6	0	0	0	6	6	6	6	6	-6	-6	-6	0	6	6	6	6	6	-6	-6	-6	0	6	6	6	6	6	-6	-6	-6	0	-6	-6	-6	-6	-6
10553	2	85	6	4	2	2	4	1	0	3	5	4	5	-5	5	-4	5	5	5	5	5	5	-5	5	-5	2	2	2	-1	-5	-1	5	4	1	5	4	4	4	4	4	-3	4	-3	4	-1	-1	-1	-5	-5
10559	1	77	6	2	3	3	4	1	6	6	6	6	6	-6	-6	-6	-6	6	6	6	6	6	-6	-6	-6	-6	6	6	6	6	6	-6	-6	-6	-6	6	6	6	6	6	-6	-6	-6	-6	0	0	0	0	0
10561	2	36	3	2	1	2	1	1	4	1	4	0	2	-6	-2	-5	0	4	1	5	1	6	-6	-4	-2	1	1	-1	2	-1	3	-5	4	2	-1	3	-1	1	0	1	-4	1	-1	1	0	-2	-1	-4	-6
10562	1	45	4	4	3	2	1	1	-2	-2	-2	-2	-2	5	-1	4	5	-2	-2	-2	-2	-2	5	0	4	4	0	0	0	0	0	0	0	0	0	-1	-1	-1	-1	-1	-1	-1	-1	-1	-1	-1	-1	-1	-1
10564	1	71	6	3	2	2	4	1	5	5	5	5	5	-6	-6	-6	-3	4	4	4	4	4	-3	-3	-3	-1	0	0	0	0	0	0	0	0	-3	0	0	0	0	0	0	0	0	0	0	0	0	0	0
10565	2	40	3	3	1	3	2	1	-1	-1	-1	-1	-1	-1	-1	0	-1	-1	-3	-1	-2	0	-2	-1	-2	-1	-1	-2	-1	-2	-1	-2	-1	-2	-1	1	-1	1	-1	1	0	1	-1	1	0	-1	0	-1	0
10566	2	47	4	2	2	1	1	1	5	5	6	6	6	-5	-4	-6	-4	2	3	2	2	2	1	4	2	4	0	0	-2	0	0	3	3	3	5	0	0	0	0	0	0	3	3	3	-1	-1	-3	0	2
10569	2	57	5	3	2	1	2	1	6	6	6	6	6	-6	2	-3	0	4	4	4	4	4	-4	-1	-4	-4	-5	-5	-5	-6	0	3	0	3	3	5	5	5	5	5	-6	1	-2	0	0	0	0	-6	0
10572	2	43	3	3	2	2	6	1	6	5	6	6	6	-6	-3	-5	-4	3	2	4	3	3	-5	2	0	-2	0	0	0	-2	1	0	2	2	4	0	0	0	2	2	2	3	1	1	1	0	0	-2	2
10585	2	55	5	2	3	2	1	2	2	2	2	2	2	0	0	0	0	3	2	2	2	2	3	3	3	3	0	0	0	0	0	0	0	0	0	1	1	1	1	1	1	1	0	-1	1	0	0	1	0
10587	2	32	2	3	3	1	6	1	-1	-1	2	-1	-3	-1	0	-1	-1	0	-1	-2	-2	0	-1	0	-2	0	-2	-1	-1	-1	-1	-2	-2	-2	-1	-3	-2	-1	-1	-2	-1	-2	-1	-1	-2	-1	-2	-2	-1
10593	2	49	4	2	2	2	1	1	5	2	-1	0	-2	-5	-2	0	-1	4	3	3	2	1	2	1	2	1	3	1	2	-3	-2	-1	-1	-1	1	-2	-2	-2	-2	-1	-1	-3	-2	-1	-1	-3	-1	-2	-2
10594	2	61	5	1	3	2	1	1	1	-2	0	-3	3	0	0	-2	3	-2	4	4	-1	2	-3	3	0	3	-1	-3	-1	-3	-1	-6	2	0	4	3	4	4	1	1	0	0	-6	0	0	0	0	-6	0
10601	1	33	2	3	3	1	1	1	6	6	4	5	3	-6	-6	-6	-6	6	6	2	0	5	-6	-3	-6	-3	0	2	1	-2	1	4	2	-1	2	-4	0	2	-5	-4	3	1	-1	-1	-6	-5	-6	-6	-6
10602	2	46	4	1	3	1	1	1	4	4	4	4	4	-6	-1	-4	-3	4	4	4	5	5	-6	-5	-5	-5	0	0	0	0	0	0	0	0	0	0	0	0	0	0	0	0	0	0	0	0	0	0	0
10605	1	37	3	4	1	2	1	1	6	6	6	6	6	-6	3	-6	-5	5	6	5	6	6	-6	6	-3	-1	2	1	0	-2	4	1	6	6	5	2	2	1	-1	5	-5	5	4	2	-2	-4	-3	-2	3
10607	2	71	6	3	1	2	4	3	5	5	3	1	1	-6	-6	-6	-6	5	5	4	4	4	-5	-5	-5	-5	4	2	2	2	2	-1	-6	-1	-1	2	2	2	2	2	-2	-5	-2	2	0	0	-1	0	-1
10608	2	19	1	3	2	3	5	1	6	0	6	6	6	-6	-6	-6	-6	6	0	6	6	6	-6	-6	-6	-4	2	0	-5	5	6	0	-4	0	0	4	4	4	4	6	-6	-6	0	-6	0	0	0	0	0
10609	2	22	1	2	1	3	3	1	-6	0	-1	-4	4	-2	-5	-4	-2	-2	0	-5	-3	2	1	-3	-3	1	-1	-2	2	-1	2	-3	1	-2	4	-2	-4	1	-1	-4	-1	4	1	-4	0	-3	1	-2	-3
10615	2	77	6	3	2	2	4	3	5	4	6	4	5	-6	-6	-6	2	1	1	3	1	1	-5	-6	1	1	-1	-1	-2	-4	-2	-4	-4	-3	-2	-3	-3	-3	-3	-3	-3	-3	0	-1	-3	-3	-3	-3	-1
10620	1	66	6	4	1	3	6	1	5	5	5	5	6	-6	0	-6	0	5	5	5	5	6	-6	0	-2	0	0	-4	-2	-2	-2	-4	0	2	0	-6	-6	-6	-6	6	6	0	6	0	-6	-6	-6	-6	6
10630	2	62	5	3	2	1	2	1	6	6	6	6	6	-6	-2	-6	-6	-6	-4	0	-4	-6	-3	6	3	-6	-2	-6	-6	-6	-6	-6	6	3	3	-6	-6	-3	-3	-3	1	5	-3	5	-6	-6	-6	-6	-6
10638	1	20	1	3	3	2	2	1	6	6	6	6	6	-6	-6	-6	-6	1	5	6	6	5	-4	-4	-6	-3	0	-3	-3	0	0	1	-1	-1	-1	1	-1	0	-1	-2	0	-1	-2	-2	0	2	0	-1	-1
10639	2	65	6	2	3	1	4	3	6	6	6	6	6	-6	-6	-6	-6	5	5	5	4	5	-5	0	-3	-5	2	2	3	0	4	-3	0	-4	-5	0	0	1	0	0	0	-1	-2	-5	-1	0	1	-4	1
10641	1	49	4	2	3	2	1	1	6	3	6	4	4	-6	0	-6	-6	-1	-3	1	0	4	-6	3	-6	1	-5	-6	-5	-2	3	0	2	5	6	-5	-6	-2	-6	6	-6	4	1	4	-6	-6	-6	-6	6
10643	2	45	4	3	1	3	1	1	6	6	6	6	6	-6	6	6	-6	6	6	6	6	6	-6	-6	-6	-6	0	0	0	0	6	-6	0	0	-3	6	6	4	6	6	-6	-5	0	-6	-6	-6	-6	6	6
10650	1	71	6	3	2	1	6	2	-2	0	0	0	0	-4	0	-2	0	0	0	0	0	1	-1	0	-1	-1	-4	-4	-4	-4	1	0	0	3	3	-3	-3	-1	-4	0	0	0	-2	1	-6	-6	-6	-6	-1
10675	1	78	6	4	2	2	4	1	6	6	6	6	6	-6	-6	-6	0	6	6	6	6	6	-6	-6	-6	0	0	0	0	0	0	0	3	3	3	6	6	6	6	6	-6	-6	-6	-6	-6	-6	-6	-6	0
10677	1	22	1	4	2	2	5	1	-3	-6	-5	-3	-2	-5	-6	-4	-6	-4	-4	-2	-3	-4	-3	-3	-4	-4	-4	-4	-3	-3	-3	-4	-3	-4	-3	-4	-4	-3	-3	-3	-4	-3	-4	-3	-4	-4	-5	-5	-5
10683	1	34	2	3	2	2	1	1	6	6	6	6	6	-6	-6	-6	-6	6	6	6	6	6	-6	-6	-6	-6	6	6	6	6	6	-1	-1	-4	-6	-6	-6	-6	-6	-6	-6	2	6	5	-6	-6	-6	-6	0
10689	1	77	6	4	1	2	6	3	4	4	4	5	-3	-5	-5	-6	-5	-1	1	0	-5	-5	-6	-5	-6	4	3	4	4	-4	3	-6	-3	-6	0	1	2	3	-2	-2	-6	-4	-6	-3	1	2	2	-4	3
10695	2	71	6	4	3	3	4	1	6	6	6	6	6	-6	-6	-6	-6	6	6	6	6	6	-6	-6	-6	-6	0	0	0	0	0	0	0	0	0	6	6	6	6	0	-6	-6	0	-6	-6	-6	-6	-6	-6
10702	1	72	6	3	3	1	4	1	-4	-1	0	0	-1	0	0	0	-1	-1	0	1	1	2	-1	-1	-2	-2	0	0	0	-5	-4	1	0	1	2	3	1	1	1	-2	-3	-1	-1	0	-1	0	0	0	1
10706	1	69	6	3	2	2	4	1	3	3	3	3	3	-6	-6	-6	-6	2	2	2	2	-2	-6	-6	-6	-6	0	0	0	-6	0	0	3	0	-6	3	3	3	3	3	-6	-6	-6	-6	0	0	0	-4	0
10710	2	42	3	3	2	2	1	1	6	6	6	6	6	-6	-6	-6	-6	0	0	0	5	5	1	0	-2	0	-1	0	0	-2	2	0	0	0	2	2	2	2	0	0	0	0	0	0	-2	-2	-2	-2	0
10712	2	78	6	3	1	2	6	1	4	6	6	6	4	-6	-6	-6	-1	6	6	6	6	4	-6	-6	-6	-1	5	5	4	4	0	-6	-6	-4	-4	6	6	6	6	1	-6	-6	-5	-2	5	5	5	5	5
10717	1	48	4	4	2	1	1	1	6	6	6	6	6	-6	-6	-6	-6	1	1	0	-1	-1	-6	-6	-3	-6	-1	-1	3	-3	2	-1	-6	0	0	6	6	6	6	5	-6	-6	-6	-6	-3	-5	-5	-6	-6
10720	2	59	5	3	3	2	2	1	6	6	6	6	6	-6	6	-6	-6	-1	-1	6	6	6	-6	-6	-6	-6	-6	-6	-6	-6	-6	0	-6	6	-6	-6	-6	-6	-6	-6	-6	-6	0	-6	-6	-6	-6	-6	-6
10723	1	26	2	4	1	3	1	1	6	0	6	5	6	-6	-1	-6	-6	0	0	0	0	3	0	1	0	0	0	0	0	0	0	0	6	0	0	0	0	0	0	0	0	6	0	0	0	0	0	0	0
10727	1	41	3	2	3	2	1	1	2	2	3	3	3	-3	-3	0	0	-1	-1	0	-1	-1	-3	-4	-2	1	-3	-4	-4	-4	1	3	-4	4	3	-1	-1	-1	1	-1	2	0	0	3	-3	-3	-4	-4	-4
10728	2	53	4	4	3	2	2	2	6	6	6	6	6	-6	4	-6	-6	6	6	4	6	6	-6	5	-6	-6	4	-4	-4	6	6	-1	6	2	3	-3	-3	-4	4	6	4	6	4	4	-3	-5	-6	6	4
10732	1	27	2	3	3	2	2	2	5	5	5	5	5	-6	-6	-6	-6	5	5	5	5	5	-6	-6	-6	-6	1	1	1	1	1	-3	-4	-4	-4	4	4	4	4	4	-3	-6	-3	-6	0	0	0	0	0
10734	1	25	2	4	1	3	5	1	2	4	4	6	4	-5	4	-5	-5	0	4	-2	4	5	-4	5	-2	3	4	6	6	6	6	-6	6	-6	6	-1	-5	-1	1	0	0	2	-3	3	-2	-6	-4	2	4
10736	1	68	6	2	1	2	4	1	6	2	2	0	6	-6	-6	-6	-6	6	6	6	0	6	-6	-6	-6	-6	0	0	0	0	0	0	0	6	0	6	6	6	0	4	0	0	0	0	0	0	0	0	5
10741	2	53	4	2	2	2	6	2	4	4	4	4	4	-4	-1	-4	4	4	4	4	4	4	-6	-6	-6	-6	1	1	-4	0	0	-4	-5	-5	-5	1	1	1	1	1	-6	-6	-6	-6	5	5	5	5	5
10742	1	34	2	3	1	1	1	1	2	0	6	4	4	-6	-5	-6	-6	4	4	4	4	4	-6	-4	-6	-6	-4	-4	-4	-4	-6	1	3	-3	-3	-2	-5	-2	-2	-2	-6	0	0	-5	-3	-6	-6	-3	0
10743	1	55	5	4	1	3	1	1	4	4	4	4	4	-6	-6	-6	-6	3	3	3	3	3	-6	-6	-6	-6	-5	-5	-5	-5	-5	4	0	0	0	0	0	0	0	0	0	0	0	0	-6	-6	-6	-6	-6
10746	1	51	4	2	2	2	1	1	3	4	6	5	6	-6	0	-4	-3	4	3	6	4	6	-6	1	-6	-2	2	2	3	-1	0	0	6	0	3	2	3	0	-3	2	-2	4	0	1	1	0	1	-4	2
10757	2	72	6	2	2	1	4	1	6	6	6	6	0	-6	-6	-6	-6	1	1	1	1	1	-6	-6	-6	-6	0	0	0	0	0	-6	-6	3	1	-2	3	0	3	3	-6	-6	-6	-6	-6	-6	-6	2	-6
10761	2	46	4	2	2	1	1	1	-1	-1	0	0	6	-6	0	-4	6	6	6	6	3	6	-6	0	0	5	1	0	0	0	5	2	5	-3	5	4	4	6	6	6	-6	0	0	5	2	1	1	1	2
10765	1	38	3	2	2	2	1	1	6	6	6	6	6	-6	-6	-6	-6	6	6	6	6	6	-6	-5	-6	-6	-5	-2	-3	-2	1	4	-3	0	0	5	5	6	6	5	-5	-4	-6	-6	-5	-6	-2	-5	0
10772	2	34	2	1	1	3	6	2	3	3	5	3	6	-6	3	-6	-3	-2	-2	4	0	5	-6	3	-2	-2	0	4	0	0	0	2	2	0	0	0	-1	1	0	2	0	1	0	1	0	0	0	0	0
10779	2	45	4	3	2	1	1	1	3	3	5	5	4	6	4	-4	-2	4	4	3	3	3	-2	3	1	1	-2	-2	-2	-5	3	-3	-1	-1	0	-5	-6	3	0	-1	3	2	0	0	-6	-6	-5	-2	1
10780	1	68	6	2	2	2	4	1	3	1	3	3	3	-4	-4	-4	-4	1	1	4	4	4	-5	-5	-5	-5	0	0	0	-1	0	-2	-4	0	-4	0	0	3	0	0	0	-5	0	-5	-5	-5	-5	0	-5
10781	2	41	3	2	1	3	6	1	4	2	5	4	3	-5	3	-2	-2	4	2	4	3	2	-4	1	-3	-1	1	1	0	1	1	0	1	0	1	0	1	0	0	0	-1	0	-1	1	0	0	1	0	1
10784	2	56	5	3	1	2	2	1	2	2	2	0	2	-3	-6	0	-6	0	0	-1	0	0	-1	-1	0	0	0	0	0	0	0	0	0	0	0	0	0	0	0	0	0	-5	0	-5	-6	-6	-6	-6	-6
10787	2	63	5	3	1	1	4	2	3	3	5	0	0	-6	-6	-6	2	5	5	5	5	0	-6	-6	-6	0	1	4	4	1	1	-6	-6	-5	0	3	3	5	1	1	-6	-6	-5	0	-5	-5	-4	-3	-2
10788	2	19	1	1	3	1	5	1	5	5	5	6	6	-6	0	-6	-3	4	2	0	2	2	-5	2	-5	1	-4	-5	-5	-2	2	4	4	3	3	-4	-5	-4	0	0	4	2	3	2	-5	-5	-5	-2	-4
10789	2	28	2	3	1	1	6	1	6	6	6	5	5	-6	-6	-6	-6	5	5	5	5	5	-6	-6	-6	-6	-5	-5	-5	-5	-5	-5	-5	-2	-4	4	3	2	4	4	0	2	3	2	5	4	5	5	4
10790	1	52	4	2	1	1	1	1	2	2	2	2	2	2	-2	-2	-2	0	0	0	0	0	0	0	0	0	0	0	0	0	0	0	0	0	0	0	0	0	0	0	0	0	0	0	0	0	0	0	0
10798	1	25	2	3	3	3	1	1	1	5	4	3	4	-6	-5	-6	-6	-3	4	5	5	5	-5	-3	-6	-4	2	6	1	3	5	0	1	-5	-2	1	5	5	3	3	-4	-3	-5	-3	-4	-2	0	2	2
10800	2	68	6	3	2	2	4	3	5	5	6	4	6	-6	0	4	6	6	6	6	4	6	-6	1	3	3	4	4	4	2	6	-6	0	3	2	6	6	6	6	6	-6	0	-6	0	0	-4	-4	-4	6
10804	2	70	6	2	1	3	4	2	1	2	0	0	0	-6	-3	-2	4	4	6	6	1	-3	-6	3	2	5	0	6	-1	3	3	-5	0	0	6	6	6	6	6	6	-6	5	2	-6	-6	6	6	6	6
10813	2	43	3	2	3	1	6	1	5	0	2	1	-6	-6	-4	3	-4	-1	0	-2	1	-1	1	-3	-1	-2	-5	-4	0	-4	-5	-4	-5	-5	-4	-3	-2	-4	-3	0	-2	-4	-1	-3	-5	-4	-6	-4	-5
10817	1	53	4	2	2	2	1	1	6	6	6	6	6	-6	-6	-6	-6	0	0	0	0	0	0	-6	0	-6	-1	-1	0	0	0	-5	-6	0	-6	1	1	0	-3	0	-4	-5	-1	-6	-6	-6	-6	-6	-6
10825	2	42	3	3	2	2	1	1	6	6	6	6	6	-6	-6	-6	-6	6	6	6	6	6	-6	-6	-6	-6	4	4	4	4	4	-6	-4	-6	-6	6	6	6	6	6	-6	-6	-6	-6	0	0	0	0	0
10826	2	64	5	2	1	2	6	2	6	6	6	6	6	-6	0	-6	0	5	5	5	0	0	-6	0	0	0	0	0	0	0	0	0	0	0	0	0	0	0	0	0	0	0	0	0	0	0	0	0	0
10845	1	59	5	1	1	3	1	2	6	6	6	6	3	-6	-6	-6	-6	0	-2	3	0	4	0	0	0	0	0	0	1	-5	1	0	0	2	3	4	4	4	0	-2	-2	1	-2	-2	-6	-6	-6	-6	5
10851	2	54	4	3	2	2	1	1	3	3	4	-1	4	-6	-4	-3	-4	5	5	4	5	4	-6	-6	-6	0	2	3	2	0	2	-4	-1	-4	-6	-1	-2	-2	-2	-2	-3	-1	0	-1	-2	-3	-1	-3	-1
10855	1	50	4	2	3	2	1	2	2	4	4	4	4	-6	6	-3	0	3	3	6	3	3	-6	6	-4	0	1	0	0	0	0	-3	6	0	0	1	1	2	0	1	-6	6	-3	0	-3	-3	-4	-4	0
10862	2	76	6	1	2	2	4	3	4	1	6	6	6	-6	-1	-6	-6	6	6	6	6	6	-6	-1	6	-5	-4	-4	0	0	3	3	5	4	4	0	0	0	-1	1	-1	1	0	0	-4	-4	-3	-6	2
10863	2	59	5	2	3	2	1	1	6	6	6	6	6	-6	-6	-6	-6	6	6	6	6	6	-6	-6	-6	-6	-6	-6	-6	-6	-6	6	3	6	6	1	1	1	1	1	-6	-6	-6	-6	-6	-6	-6	-6	-6
10868	2	43	3	3	3	1	1	1	3	2	5	2	2	-4	5	0	1	3	2	2	1	1	1	1	0	-1	-1	0	0	0	0	0	0	0	-1	1	2	1	1	1	0	0	0	0	0	1	0	0	0
10872	1	55	5	2	2	2	1	1	6	5	6	5	6	-6	-6	5	-5	6	4	6	5	6	-6	-5	-5	-5	0	0	0	0	0	0	0	0	0	0	0	0	0	0	0	0	0	0	0	0	0	0	0
10874	2	35	3	3	2	1	2	1	6	4	4	5	5	-6	-1	-6	-4	5	5	4	4	4	-5	-3	-6	-1	1	1	1	5	-4	1	4	-5	0	3	4	4	5	-1	-4	3	-5	-1	-1	0	2	5	3
10882	2	45	4	2	2	2	1	2	6	5	6	6	6	-6	1	-6	1	5	4	6	6	6	-6	2	-6	0	1	0	0	0	1	0	0	1	0	0	0	0	0	0	0	0	0	0	0	0	0	0	0
10884	2	56	5	2	3	2	1	2	2	2	2	2	2	-6	-6	-6	-6	2	2	2	2	2	-6	-6	-6	-6	0	0	0	0	0	-6	-6	-6	-6	1	1	1	1	1	-6	-6	-6	-6	0	0	0	0	0
10889	1	29	2	3	3	1	1	1	1	1	0	1	3	-4	5	-2	3	1	2	3	2	2	-6	-2	-2	-4	-1	0	0	1	2	-4	4	1	1	3	3	3	3	3	-4	1	-2	2	-3	-2	-1	-1	1
10890	2	68	6	4	1	3	6	2	6	6	6	6	6	-6	-6	-6	-4	6	6	6	6	6	-6	-4	0	0	0	0	0	0	0	0	0	0	0	3	3	6	6	6	-6	6	0	0	-4	-4	-4	-4	0
10891	2	65	6	3	2	2	6	2	0	0	3	3	3	0	0	-3	-3	-1	-1	-1	-3	-3	-1	-1	-1	-2	0	0	0	0	0	0	0	0	0	-1	-1	-1	-1	-1	-1	0	0	0	2	2	0	0	0
10898	2	35	3	4	2	1	1	1	2	2	3	3	4	-6	0	-6	-6	2	3	3	3	4	-6	0	-6	-6	0	0	0	0	0	0	0	0	0	5	5	5	5	5	-6	0	-6	0	0	1	1	1	2
10899	1	76	6	4	3	2	6	2	3	3	4	5	0	-5	-4	-5	-3	5	5	4	6	-4	-6	-4	-5	-5	-2	-2	0	-4	1	0	0	-3	-4	-1	0	0	0	1	-1	-2	0	0	-5	-5	-1	-5	-4
10902	2	68	6	2	2	2	6	2	6	6	-4	5	1	-5	5	-4	5	5	-1	5	0	5	-5	-4	-5	-4	-2	6	1	-4	0	-5	1	-1	1	6	4	4	3	3	-4	-2	-5	-3	-4	6	-5	-3	-2
10911	1	21	1	3	3	3	5	1	4	5	5	4	5	-2	2	-1	-3	3	2	3	3	3	1	3	-1	-2	-2	-4	-3	-1	2	3	4	3	3	-2	-4	-3	-2	3	3	4	3	4	-3	-4	-4	-3	2
10929	2	62	5	3	3	2	4	1	6	6	6	6	6	-6	1	1	6	0	0	-2	4	6	1	4	1	6	1	1	1	4	4	1	1	1	6	0	0	0	0	5	-3	2	1	5	-6	4	-4	4	4
10932	2	43	3	4	3	1	1	1	5	5	5	5	5	-6	-6	-6	-6	5	5	5	5	5	-6	-6	-6	-6	1	0	0	-2	-2	-6	-6	-6	-1	4	2	4	3	-4	-6	-6	-5	-3	4	4	4	2	3
10934	1	54	4	2	2	2	1	1	4	4	4	4	4	-4	-4	-4	-4	-1	-1	-1	-2	-2	0	0	0	0	-3	-3	-3	-3	-3	1	1	1	1	0	0	0	0	0	0	0	0	0	0	0	0	0	0
10937	2	44	3	2	1	3	1	1	-6	6	6	-6	6	-6	-6	5	-4	6	6	4	-6	6	-5	-6	6	-6	6	6	6	6	2	-6	-1	-1	0	6	6	6	6	2	-6	-2	-6	-1	6	6	6	6	1
10938	1	32	2	3	2	1	2	1	6	6	6	6	6	-6	0	-6	-6	6	6	6	6	6	-6	0	-6	-6	3	3	-3	5	4	-5	0	1	1	3	3	-3	4	4	-4	0	-4	-4	4	1	-1	5	2
10939	1	66	6	2	2	1	6	2	5	5	5	5	5	-6	-6	0	0	5	5	5	5	5	-6	-6	0	1	5	0	5	5	4	-5	-5	-5	1	5	0	5	0	5	-4	-4	-1	-1	4	0	0	5	5
10944	2	27	2	1	3	1	2	1	6	6	6	6	6	-6	0	-6	6	6	6	6	6	6	-6	0	2	6	-1	6	-1	-1	-1	-1	6	4	6	0	0	0	0	0	0	0	0	0	-3	-3	-6	-4	6
10950	1	26	2	4	3	1	3	1	6	6	6	6	5	-6	-6	-6	-6	3	2	4	6	4	-6	1	-3	-5	0	4	0	5	3	0	6	0	3	3	2	2	6	1	-5	6	-1	-1	0	-3	-2	6	6
10955	2	56	5	4	2	1	6	1	6	6	6	6	6	-6	-6	-6	-6	6	6	6	6	6	-6	-6	-6	-6	-6	-6	-6	-6	-6	6	6	6	6	6	6	6	6	6	-6	-6	1	-1	-6	-6	-6	-6	-6
10963	1	72	6	2	3	2	4	1	6	6	1	1	1	-6	-6	-6	1	5	5	5	5	0	-6	6	-3	3	0	0	0	0	0	0	0	0	5	3	3	3	4	3	-6	6	0	0	3	-1	-1	-1	3
10965	1	54	4	4	3	1	2	3	6	6	6	6	6	-6	-6	-6	-6	6	6	6	6	6	-6	-6	-6	-6	6	6	6	6	6	-6	-6	-6	-6	6	6	6	6	6	-6	-6	-6	-6	0	0	-1	0	0
10970	2	53	4	3	2	2	1	1	6	6	6	6	6	-6	-6	-6	-6	6	6	6	6	6	-6	-6	-6	-6	0	0	0	0	0	0	0	0	0	0	0	0	0	0	0	0	0	0	0	0	0	0	0
10973	2	29	2	3	2	1	1	1	3	4	5	4	5	-6	5	-1	-3	1	3	4	2	1	-3	2	-1	3	-4	-4	-4	-3	-5	4	4	6	6	-1	-2	-3	-2	1	-1	-2	1	3	3	3	3	4	0
10974	1	40	3	2	2	1	1	1	6	6	6	6	6	-6	-6	-6	-6	6	6	6	6	6	-6	-6	-6	-6	6	6	6	6	6	-6	-6	-6	-6	6	6	6	6	6	-6	-6	-6	-6	6	6	6	6	6
10986	2	44	3	4	2	2	2	1	5	5	1	1	3	-6	-5	-6	-6	3	3	1	4	3	-6	-6	-6	-6	-3	-3	-3	-5	-2	-4	-3	-4	-3	-4	-4	-3	-6	-5	-1	-5	-5	-4	-6	-6	-6	-6	-6
10992	1	69	6	3	2	2	4	3	0	3	2	4	2	-5	0	-3	0	2	-1	2	3	2	-5	0	-5	0	-3	4	2	2	2	-3	0	0	0	3	4	4	3	0	-4	0	-3	0	-4	4	0	-4	0
10994	2	69	6	3	2	1	4	1	6	6	5	3	5	-6	-4	-6	-4	-5	-2	-2	-5	-2	2	5	1	2	-5	-2	-3	-5	-5	0	4	0	0	5	3	3	0	0	0	4	-2	0	-6	1	1	-5	0
10998	1	41	3	2	2	2	1	1	5	5	5	5	-4	-6	-6	-6	-6	1	0	1	1	-5	0	-3	-5	-6	-6	-6	-6	-6	-6	6	6	5	2	-6	-6	0	-5	-5	5	0	4	-4	-6	-6	-6	-6	-6
11001	1	49	4	2	1	1	1	1	6	6	6	6	6	-6	0	6	6	-2	-2	6	-3	6	6	0	-6	-6	-6	-6	-6	-6	2	0	6	6	-5	-6	-6	1	-4	3	3	6	4	-5	-6	5	-5	1	5
11002	1	52	4	4	1	1	1	1	6	6	6	6	6	-6	-6	-6	-6	6	6	6	6	6	-6	-6	-6	-6	5	5	4	4	2	-4	-4	-1	-4	5	5	4	4	-2	-4	-3	0	0	-1	-1	-2	0	-5
11006	2	28	2	3	3	1	1	1	5	4	4	4	4	-6	-6	-4	-5	5	5	5	5	5	-5	-5	-5	-5	1	1	1	1	1	1	1	1	1	0	0	0	0	0	0	0	0	0	0	1	0	0	0
11008	1	62	5	2	3	1	6	1	3	5	5	5	5	-6	-6	-6	-4	0	1	1	1	3	-4	-6	-4	-3	0	-1	-1	-3	2	-2	2	-3	1	-1	-2	-3	-2	1	-3	2	1	1	-4	-4	-4	-3	1
11012	1	75	6	3	2	1	4	2	3	4	0	0	2	-4	2	-4	3	5	5	4	2	2	-6	-4	0	2	3	3	3	3	3	-5	2	2	2	4	4	4	4	4	-5	-1	2	2	4	4	4	4	4
11014	1	40	3	2	1	2	1	1	6	6	6	6	6	-6	-6	6	-6	6	6	6	6	6	-6	-6	-6	-6	-6	-6	-6	-6	6	6	6	6	6	6	-1	6	6	6	-1	6	6	6	-6	-6	-6	-6	6
11022	1	50	4	2	3	2	1	1	6	6	6	6	6	-6	-6	-6	-6	6	6	6	6	6	-6	-6	-6	-6	5	-4	0	-4	4	1	-1	-1	0	3	-4	0	-4	0	0	-2	0	5	-5	-5	-5	-5	-5
11023	2	69	6	3	2	2	4	1	3	4	5	5	2	-6	-6	-6	-6	0	1	2	2	-2	5	-5	6	-5	-1	-2	-1	-2	0	3	-5	0	-4	-2	-2	0	-4	-1	-2	-5	3	-2	-3	-3	-2	-3	-1
11024	2	66	6	1	2	1	4	1	6	6	6	6	6	-6	-6	-6	-6	6	6	6	6	6	-6	-6	-6	-6	6	6	6	6	6	-6	-6	-6	-6	6	6	6	6	6	-6	-6	-6	-6	-4	-4	-5	-5	-6
11025	2	22	1	3	2	2	5	1	-1	2	5	2	3	-6	-6	-6	-6	-1	-1	0	-1	2	-6	-5	-6	-6	1	0	-1	1	-1	-5	2	1	1	-1	-3	1	1	1	-5	2	2	1	0	-1	-2	1	3
11027	2	35	3	3	2	2	2	1	4	1	-1	5	-1	-5	-4	-3	-5	1	-1	5	4	5	-5	-4	-4	-5	0	-1	3	-2	2	-2	3	3	3	3	1	0	1	1	-3	-2	-1	2	-1	-1	-2	-3	-2
11032	2	41	3	4	3	1	1	2	6	6	6	6	6	-6	-6	-6	-6	6	6	6	6	6	-6	-6	-6	-6	6	6	6	6	6	-6	-6	-6	-6	6	6	6	6	6	-6	-6	-6	-6	3	3	0	0	0
11033	1	27	2	4	3	1	2	1	5	4	4	4	4	-6	-5	-5	-5	5	5	5	5	4	-6	-5	-5	-5	1	-1	0	-2	3	0	3	2	3	1	2	2	1	3	-4	-3	-3	0	-3	-3	-3	-3	0
11044	2	78	6	3	3	3	6	1	0	1	1	1	1	-4	5	1	1	5	5	5	5	4	-6	0	-5	-5	0	0	0	0	-5	-1	5	0	4	-2	0	1	1	-1	2	3	1	-2	-1	0	0	0	-1
11046	2	47	4	3	3	2	2	1	5	5	5	5	0	-6	-5	-5	-5	5	5	5	5	5	0	-1	-5	-5	1	1	1	1	3	0	0	1	1	1	3	4	1	1	3	1	3	1	0	1	0	0	0
11048	2	69	6	3	2	2	2	2	1	4	4	1	1	-6	3	-3	-3	6	2	6	-3	-4	-6	5	3	-3	5	5	5	-2	4	4	6	-2	5	0	2	0	-5	-3	2	6	0	1	-3	-2	-1	-6	-6
11057	1	70	6	2	3	1	4	1	6	6	6	6	6	-6	0	-6	-6	4	6	6	6	4	-6	0	-4	-5	1	1	1	-6	1	4	6	1	4	4	6	4	6	4	-6	0	-3	2	1	6	0	0	3
11059	2	31	2	3	3	1	1	1	6	6	6	6	6	-6	-6	-6	-6	6	6	6	6	6	-6	-6	-6	-6	-6	-6	-6	-6	6	6	3	3	3	-6	-6	-6	-6	-6	-6	-6	5	0	-4	-4	-4	-4	-3
11062	1	33	2	4	3	1	1	1	4	5	6	5	5	-6	4	-6	-6	4	6	6	4	5	-6	3	-6	-6	1	3	0	2	3	-6	4	-6	-6	2	1	0	-1	0	-6	3	-6	-6	2	-1	-3	4	4
11075	2	30	2	2	2	1	1	1	3	3	3	4	4	0	0	1	0	4	4	4	1	4	-1	-2	-3	-2	5	5	5	5	5	-1	2	2	2	4	3	3	2	-1	0	2	2	3	3	2	1	3	1
11086	1	70	6	2	3	2	4	2	-4	-2	-2	3	-2	4	-3	-2	3	-3	-4	-5	-1	-3	-4	-2	-2	-2	-1	-3	0	1	-1	-1	1	-1	2	4	3	3	2	2	3	4	3	3	-1	0	-1	-1	-1
11088	1	37	3	2	2	1	1	1	0	-2	0	-3	4	0	3	4	0	5	-4	-4	-4	3	5	5	4	-6	-1	5	-1	2	1	4	4	-1	-2	-2	3	-1	1	2	0	1	3	1	-1	-2	0	0	0
11089	2	71	6	3	1	1	4	3	1	1	3	2	4	-2	-4	-4	-3	-3	-4	-3	-3	3	3	0	-3	0	-1	-1	-2	-3	-1	-4	-1	-3	-2	-3	-4	-3	-2	-2	-4	0	-4	0	-5	-5	-5	-5	-1
11093	1	30	2	4	1	1	1	1	6	0	4	6	4	-6	-6	-6	3	4	0	2	6	4	-5	1	1	3	-3	-4	-3	0	2	-2	0	4	2	-2	-5	-5	6	3	4	4	5	5	-5	-6	-6	2	4
11095	1	47	4	4	1	2	2	1	4	4	4	4	4	-6	-6	-5	-4	3	3	3	3	2	-6	-5	-6	-3	-2	-3	-3	-5	0	0	-3	0	0	0	0	0	0	1	-4	-4	0	0	-3	-3	-4	-4	0
11101	1	42	3	4	2	3	1	1	5	5	5	5	5	-5	-5	-5	-5	5	5	5	5	5	-5	-5	-5	-5	0	0	0	0	0	0	0	0	0	0	0	0	0	0	0	0	0	0	0	0	0	0	0
11106	1	51	4	2	3	1	1	1	6	6	6	6	6	-6	0	-6	-6	3	4	4	-4	4	5	-1	-3	-6	3	2	3	-1	2	-1	-1	-2	-5	3	2	4	-2	-3	2	-4	-4	-5	2	4	-1	2	-4
11110	2	45	4	3	3	1	1	1	1	1	1	1	2	-6	-6	-6	-6	-1	-1	-1	0	-1	0	0	0	0	-6	-6	-6	-1	-1	-5	6	6	6	-5	-4	-6	3	4	-1	6	6	6	-6	-6	-6	-1	6
11118	2	31	2	2	3	1	1	1	0	0	0	0	0	0	0	0	0	0	0	0	0	0	0	0	0	0	0	0	0	0	0	0	0	0	0	0	0	0	0	0	0	0	0	0	0	0	0	0	0
11120	2	34	2	2	2	1	1	1	-6	-6	-6	-6	-6	6	4	-6	1	5	5	6	5	5	-6	-6	-6	-5	1	0	0	-1	-2	0	-3	-5	-4	-3	-3	1	-1	-2	-4	3	-5	-4	-3	-4	-2	-4	-5
11130	2	18	1	1	2	2	5	1	6	6	6	6	6	-6	2	-6	1	5	4	4	6	6	-3	2	-2	1	1	2	-2	-1	0	0	2	3	1	1	1	1	-1	0	-1	1	0	0	2	0	3	2	1
11139	2	81	6	4	1	1	4	1	4	1	5	3	-1	-6	-4	-6	-4	5	5	6	4	-1	-6	-5	-6	-5	-1	-1	-2	-4	2	3	-1	4	5	0	-1	2	0	3	4	1	1	2	4	5	3	5	6
11140	2	38	3	2	1	1	6	1	6	6	5	5	4	-6	0	-6	-6	6	6	6	6	3	-6	-6	-6	-6	0	0	0	0	0	-6	-6	0	-6	5	5	5	2	-5	-6	-5	-5	-5	0	0	0	0	0
11149	2	65	6	2	3	3	4	1	5	6	5	5	5	-5	-5	-5	-6	0	-1	-1	-1	-5	-5	-6	-6	-6	-5	-3	-3	-5	-6	-6	-6	-5	-6	5	6	6	6	2	-6	-6	-6	-6	-6	-6	-6	-6	-6
11156	2	61	5	3	2	1	2	1	5	5	5	5	5	-6	-6	-6	-6	5	5	5	5	5	-6	-6	-6	-6	0	0	0	0	0	4	5	5	5	4	4	4	4	4	-6	-6	-6	-6	-6	-6	-6	-6	-6
11165	2	63	5	4	1	3	2	1	0	2	6	6	6	-6	-2	-6	-6	-2	-2	5	6	6	-6	-1	4	-3	-5	-6	0	0	-5	-1	5	2	5	-5	-5	1	-1	0	0	3	-2	4	-6	-6	-2	0	5
11168	2	57	5	3	2	2	2	1	4	4	4	4	4	-6	-6	-6	-6	3	3	3	3	3	-6	-6	-6	-6	0	0	0	0	0	0	0	0	0	0	0	0	0	0	0	0	0	0	0	0	0	0	0
11182	1	45	4	3	3	2	1	1	2	2	2	2	2	-6	-5	-5	-6	5	5	5	5	5	-6	-6	-6	-6	-6	-6	-6	-6	-6	-6	2	2	0	-6	-6	-6	-6	-6	1	1	1	-5	-6	-6	-6	-6	-6
11183	1	40	3	3	3	1	1	1	5	6	6	6	6	-6	-6	-6	6	6	6	6	6	6	-6	-6	-6	-6	0	6	0	0	5	-6	4	-3	-3	6	6	6	6	6	-6	-2	-5	-6	-2	2	-4	-1	6
11190	1	64	5	2	2	1	4	1	4	3	3	4	4	-6	-6	-3	-4	6	6	6	6	6	-6	-6	-4	2	6	5	6	5	5	-6	1	1	1	6	6	5	5	5	-6	-6	-4	-2	-6	-6	-6	-6	-6
11191	2	56	5	3	3	3	6	1	5	2	6	6	5	-6	0	0	0	3	3	3	3	0	-3	0	-2	0	0	0	0	0	0	0	0	0	0	0	0	0	0	0	0	0	0	0	0	0	0	0	0
11192	2	56	5	3	3	1	4	2	-2	-2	-2	-2	-2	-3	-2	-2	-2	5	5	5	5	5	-3	-3	-3	0	-2	2	-1	-2	4	-4	-3	-1	0	-2	-2	3	3	1	-5	1	-4	1	1	2	-1	-4	-2
11193	1	47	4	2	2	1	1	1	-6	-1	4	0	6	0	6	-6	6	2	2	2	2	2	-3	6	6	2	-6	-6	-6	-6	-6	-6	-6	-6	-6	-6	-6	-6	-6	-6	-6	-6	-6	-6	-6	-6	-6	-6	-6
11196	1	79	6	2	1	2	4	2	-3	0	-3	-3	3	3	3	2	0	-2	-1	0	-2	-2	0	1	-1	0	-2	2	2	2	-3	0	2	3	0	-1	2	2	0	3	1	2	-1	0	-5	5	1	2	-1
11197	1	40	3	2	3	2	1	1	6	6	6	0	6	-6	4	-6	0	-5	4	-3	6	6	-6	0	-4	0	-6	6	-6	4	4	6	6	6	6	-6	6	-6	-4	6	6	6	6	6	-6	6	-6	-4	6
11206	2	39	3	2	2	1	6	1	6	6	6	6	6	-6	-6	-6	-6	6	6	6	6	6	-6	-6	-6	-6	4	4	4	4	4	-5	-5	-5	-5	5	1	4	4	5	-5	-5	-5	-5	5	5	5	5	5
11207	1	61	5	4	1	3	1	1	3	3	3	0	3	-6	-6	-6	-6	0	0	0	0	0	-4	-4	-4	-4	-5	-5	-5	-5	-5	5	0	5	5	-1	-1	-1	-1	-1	2	2	2	2	-5	-5	-5	4	0
11210	2	18	1	1	1	2	5	1	2	0	-2	0	1	-2	2	1	2	1	0	0	-3	1	1	2	0	-1	1	0	1	1	0	-1	2	0	2	1	0	1	1	0	1	0	2	0	2	1	2	2	1
11214	1	41	3	4	3	1	1	1	6	6	6	6	6	-6	-6	-6	0	6	6	6	6	6	-6	-6	-6	0	0	0	0	0	0	0	0	0	0	0	-6	0	-6	0	0	0	0	-6	-6	-6	-6	-6	0
11218	2	47	4	4	1	3	5	1	5	5	5	2	6	-1	-5	-5	-5	4	4	4	4	6	0	-2	-5	-5	2	2	1	0	4	0	-2	-2	-4	4	4	2	4	5	1	-2	-4	-5	-2	-3	-4	-6	5
11219	2	79	6	4	3	1	4	3	4	4	0	2	4	-5	-3	-3	0	4	0	4	0	2	-5	-5	-4	-4	1	5	3	0	3	-4	-4	0	-3	0	5	0	-3	0	-3	-3	0	0	-1	-1	-4	-3	-1
11226	1	77	6	3	3	2	4	2	1	2	4	-2	-2	0	5	5	6	-5	-2	-1	-6	-6	-2	6	6	6	-5	6	-6	-6	-6	6	6	6	6	-6	6	-6	-6	-6	6	6	6	6	-6	6	-6	-6	-6
11231	1	32	2	3	2	1	1	1	0	2	-4	4	-1	-5	4	-4	2	3	-3	4	0	-3	2	-4	4	2	0	4	-3	0	3	-3	1	-2	2	4	3	-3	6	2	-2	-3	2	-4	4	3	-3	-2	1
11237	2	68	6	3	2	1	4	2	3	3	5	3	3	-6	-6	-6	-6	2	2	2	2	2	-5	-6	-6	0	-4	-4	-6	-6	-6	-6	0	5	5	0	0	0	0	0	-2	-2	-2	-2	0	0	-2	-6	-6
11241	1	57	5	3	2	2	2	1	4	4	4	4	6	-6	-6	-6	-6	0	5	3	3	3	-6	-6	-6	-6	0	0	0	0	0	0	0	0	0	4	4	4	4	0	-5	-5	-5	0	-6	-6	0	-6	0
11247	2	42	3	3	1	2	1	1	5	5	5	5	5	-6	-6	-6	-6	0	0	0	0	0	-2	-2	-2	-2	0	0	0	-5	0	0	0	0	0	0	0	0	0	0	0	0	0	0	-1	-1	-1	-1	-1
11251	2	48	4	4	3	3	1	1	0	2	2	3	3	-6	0	-6	-2	0	-1	-3	0	1	0	3	2	2	-2	2	0	0	2	2	6	2	2	-2	-2	2	0	2	4	5	2	2	-2	-2	-6	0	2
11255	2	53	4	2	3	2	1	1	6	6	6	6	6	6	6	6	6	6	6	6	6	6	6	6	6	6	6	6	6	6	6	6	6	6	6	6	6	6	6	6	6	6	6	6	6	6	6	6	6
11258	1	61	5	2	2	2	2	1	1	1	2	2	2	-2	-2	2	0	4	5	5	5	5	-4	-6	-5	-6	6	5	5	5	5	-6	-5	5	-5	-5	-5	-5	-5	-4	-5	3	3	2	-1	-1	-3	-3	-3
11260	1	55	5	3	3	1	2	1	6	6	6	6	6	-6	0	-6	0	4	4	4	4	4	-5	6	4	1	-6	-6	-6	6	6	0	6	0	0	-4	-2	-4	6	6	0	6	6	0	-6	-6	-6	6	6
11265	2	72	6	4	1	3	6	3	3	2	3	3	3	-6	0	-6	-6	4	4	4	4	4	-5	0	-5	-5	1	1	2	2	1	-5	-2	-6	-6	0	0	0	2	1	-6	1	-6	-6	1	1	1	1	1
11266	1	20	1	2	3	1	2	1	-4	-3	-1	-1	-2	1	-2	2	3	6	6	6	6	4	-6	-6	-6	-6	-5	-1	-1	-5	-4	-5	-3	4	0	5	5	5	5	5	0	-5	-5	-4	-1	-2	3	-3	-1
11267	2	47	4	4	1	3	2	1	6	6	6	6	6	-6	-3	-6	-5	6	6	6	6	6	-6	1	-6	-5	4	5	4	3	6	1	5	-1	-5	4	3	4	3	6	-5	4	0	-5	0	1	-1	1	6
11269	1	60	5	1	3	2	3	1	6	6	6	6	6	-6	-6	-6	-6	-6	-6	-6	-6	-6	6	6	6	5	-6	-6	-6	-6	-6	6	6	6	6	-6	-6	-6	-6	-6	6	6	6	6	-6	-6	-6	-6	-6
11274	2	71	6	2	3	2	4	1	5	6	5	5	5	-6	6	-6	-6	5	5	5	5	5	-6	6	-6	-6	-1	0	0	0	0	0	0	0	0	3	3	5	4	4	-5	5	-6	-5	-1	0	-1	-6	-1
11284	1	71	6	4	1	2	4	2	3	3	3	3	3	-4	-4	-4	-4	-3	-1	-2	-3	-5	-5	0	0	-5	0	0	0	0	0	0	0	0	0	0	0	0	0	0	0	0	0	0	0	0	0	0	0
11287	2	48	4	3	3	2	1	1	6	6	6	6	6	-6	-6	-6	-6	6	6	6	6	6	-6	-6	-6	-6	6	6	6	6	6	-6	-6	-6	-6	6	6	6	6	6	-6	-6	-6	-6	6	6	6	6	6
11288	2	76	6	3	1	1	4	2	6	6	6	6	6	-6	-6	-6	-6	2	2	2	2	4	-6	-6	-6	-6	6	6	6	6	6	-6	-6	-6	-6	6	6	6	6	6	-6	-6	-6	-6	-1	-2	-1	-6	0
11295	1	53	4	4	3	2	1	1	5	5	5	5	5	-4	0	1	-4	4	4	4	4	4	-5	-5	-3	-4	2	2	2	0	-2	-2	0	-2	-1	3	3	3	3	3	-2	-2	-2	-2	2	2	2	2	2
11299	2	54	4	2	2	2	1	2	-4	2	1	-3	-5	-4	4	2	3	2	-2	-4	-4	0	4	-4	-1	-3	-2	-4	2	-2	-6	-5	-5	-1	-3	-5	-6	-5	-5	-3	-5	0	-5	-2	2	-1	-5	-1	-5
11302	1	54	4	2	1	2	1	1	6	6	6	6	6	-6	-6	-6	-6	6	6	6	6	6	-6	-6	-6	-6	3	3	3	2	-1	-3	6	-3	4	-4	-4	-2	-6	-3	4	6	1	4	-6	-6	-6	-6	-6
11305	2	33	2	4	3	1	1	1	0	2	2	0	1	-4	-4	-4	-4	1	1	1	0	1	-5	-5	-5	-5	0	0	0	0	0	0	0	0	0	0	0	1	0	1	-2	-2	-1	-1	-2	-2	-1	-1	-3
11307	2	63	5	3	2	1	4	2	3	4	4	4	5	-6	-6	-6	-6	1	1	2	2	1	-3	-3	-3	-3	-6	-6	-6	-6	-6	-6	-6	-6	-6	6	6	6	6	6	-2	-2	-5	-5	-6	-6	-6	-6	-6
11316	2	32	2	4	1	3	2	1	6	0	6	6	6	-6	-6	-6	-6	6	0	6	6	6	-6	-6	-6	-6	-5	-5	-5	-5	-5	4	4	-5	4	-5	-5	-6	-5	-5	5	5	-5	-5	-5	-5	-5	-5	-5
11321	1	51	4	3	2	2	2	1	6	6	6	6	6	-6	-6	-6	-6	3	4	5	4	6	-6	-6	-6	-6	-4	4	0	0	6	0	0	0	0	4	4	0	6	6	0	0	-6	0	-4	-4	0	-6	-4
11322	2	18	1	1	2	2	5	1	5	6	6	6	6	-6	2	-5	-5	0	2	-1	6	4	-3	2	-3	5	4	4	5	3	5	-3	3	-1	5	3	2	-2	5	5	-1	3	1	5	2	2	0	1	6
11336	1	71	6	4	3	1	4	2	6	6	6	6	6	-6	6	6	-6	6	6	6	6	6	-6	1	6	-6	6	6	6	6	6	-6	6	0	-6	6	6	6	6	6	-6	6	6	-6	-6	-6	-6	-6	-6
11339	2	20	1	3	2	1	5	1	3	3	6	6	6	-6	3	-6	-3	2	2	4	6	3	-6	2	-6	-6	0	0	0	-2	0	0	4	0	0	0	-3	-2	-2	0	-2	4	2	0	1	1	0	-2	2
11342	2	51	4	3	3	3	1	2	6	6	6	6	6	-6	-6	-6	-6	6	6	6	6	6	-6	-6	-6	-6	6	6	6	6	6	-6	-6	-6	-6	6	6	6	6	6	-6	-6	-6	-6	6	6	6	6	6
11343	2	43	3	4	3	2	1	1	6	4	6	6	6	-5	-3	-3	-4	3	3	3	3	3	-6	-4	-4	-4	0	0	0	-3	0	3	0	0	0	4	4	4	2	2	2	-1	-1	-1	0	0	0	0	0
11344	1	22	1	1	1	3	1	2	0	0	0	0	0	0	0	0	0	0	0	0	0	0	0	0	0	0	-3	0	0	-3	0	1	-3	-2	-2	-1	-1	-2	-3	-2	-3	-3	1	-3	0	-1	-1	0	0
11353	1	71	6	3	2	3	4	2	1	3	1	1	1	1	6	-4	1	3	3	3	3	3	-5	6	-2	0	5	5	5	5	5	-5	6	0	0	1	1	1	-4	4	0	6	0	0	-6	-6	0	0	0
11354	2	67	6	2	3	2	4	3	0	0	2	2	2	0	0	0	0	0	0	2	2	2	0	0	0	0	0	0	0	0	0	0	0	0	0	0	0	2	2	2	0	0	0	0	0	0	0	0	0
11359	2	38	3	2	2	3	1	2	3	4	3	4	6	4	4	4	5	2	1	2	1	2	1	2	2	2	2	3	3	3	3	3	3	3	3	2	3	2	3	2	1	3	3	3	3	2	3	3	4
11367	1	35	3	3	3	2	1	1	4	6	6	4	2	-6	-6	-6	-6	-4	-4	-3	-5	-6	2	-6	-5	-6	1	1	0	-2	-3	2	-6	0	-6	4	4	3	1	-3	-5	-6	-6	-6	-3	-4	-3	-6	-3
11372	1	53	4	2	2	2	1	1	5	5	6	6	6	-6	0	5	0	6	6	6	6	3	-6	0	-3	0	0	0	0	0	0	0	0	0	0	0	0	0	0	0	0	0	0	0	0	0	0	0	0
11373	2	76	6	4	3	1	4	1	5	3	4	4	1	-6	-6	-6	-6	2	2	2	2	-5	-6	-6	-6	-6	2	3	3	3	1	-6	-6	-6	-6	-5	-5	-5	-6	-6	-6	-6	-6	-6	-6	-6	-5	-6	-6
11374	2	19	1	3	1	1	5	1	3	3	5	4	-1	-4	-5	-1	-4	2	1	1	2	3	-3	-1	-2	-2	1	0	-1	-2	2	1	5	2	3	3	-4	1	2	4	-3	5	3	4	1	0	0	2	1
11380	1	57	5	3	3	1	4	2	-1	3	2	2	2	-3	-1	-1	-1	0	1	1	1	2	-2	-2	-1	-2	1	1	1	1	1	-2	-2	-1	-2	1	1	1	1	1	-2	-2	-1	-2	1	2	1	1	1
11382	2	72	6	3	3	1	4	3	6	6	6	6	0	-6	-6	-6	-6	0	0	0	0	0	-6	-6	-6	-6	-4	-4	0	0	0	-6	-6	0	-6	0	0	0	0	0	-6	-6	-6	-6	-6	-6	-6	-6	-6
11383	1	45	4	3	1	2	2	1	4	2	6	-5	-5	-5	0	0	-5	-6	-6	-3	-4	-6	6	-6	4	-6	-6	-6	-6	-6	-6	6	3	3	3	1	1	4	1	-2	0	-6	-6	-4	-6	-6	-6	-6	-6
11391	2	69	6	4	3	2	6	2	-1	1	5	1	1	-6	-6	3	-6	4	4	4	4	4	-6	-6	-6	3	4	4	4	3	3	-6	-6	-6	3	5	5	5	5	5	-6	-6	-6	-2	1	1	1	-2	-2
11392	1	50	4	3	1	3	1	1	6	6	6	6	6	-6	-6	-6	-6	6	6	6	6	6	-6	-6	-6	-6	2	-6	0	-6	0	6	6	2	-1	-6	-6	-6	-1	-1	6	6	5	0	-6	-6	-6	-6	-1
11393	1	68	6	3	2	2	4	2	6	6	6	6	6	-6	0	-6	-6	6	6	6	6	6	-6	0	-6	-6	0	0	0	0	0	0	0	0	0	0	0	0	0	0	0	0	0	0	0	0	0	0	0
11396	2	81	6	3	1	1	4	2	-2	-2	-2	-1	-6	-2	-6	-1	-1	-2	-2	-2	-2	-6	-6	-6	-6	-4	-2	-2	-1	-3	-3	-5	-6	-6	-6	-2	-2	-2	-2	-6	-4	-6	-6	-6	-6	-6	-1	-1	-5
11401	1	48	4	3	2	2	1	2	5	6	5	4	3	-6	-2	-4	-5	2	3	4	1	2	-4	-5	-3	-2	-5	1	2	-4	3	0	2	5	-3	1	2	4	4	5	-5	3	-4	-3	-4	-4	1	-3	4
11419	2	21	1	3	1	3	5	1	4	6	5	6	6	-5	1	-3	-4	6	0	2	2	6	0	-6	-3	-5	-1	-5	-4	-4	2	4	4	3	4	3	1	3	4	6	-4	4	-2	3	1	-3	2	-1	5
11433	1	62	5	3	3	2	4	2	6	6	6	6	6	-6	-6	-6	-6	-2	-2	-2	-2	-2	-6	-6	-6	-6	-6	-6	-6	-6	-6	-6	-6	-6	-6	4	4	3	4	5	-6	-6	-6	-6	-6	-6	-6	-6	-6
11436	2	60	5	2	2	1	2	1	6	6	6	6	0	-6	0	-6	-6	6	6	6	6	0	-6	0	-6	0	0	0	0	0	0	0	0	0	-1	0	0	0	0	0	0	0	0	0	-6	0	-6	0	0
11438	2	22	1	2	1	1	1	1	-5	-5	-3	-3	-2	-2	-2	-1	-1	0	-1	-3	-1	-1	-2	-1	-2	-2	-1	-3	-2	-1	-1	0	-1	-1	0	-1	-2	-1	0	0	-1	0	-1	-2	-1	-2	-2	-2	-2
11446	1	51	4	2	3	2	2	1	6	6	6	5	5	-6	-5	-1	0	5	5	6	6	6	6	-6	-6	-6	-6	-6	-6	-6	-6	-6	-6	-6	-6	-1	-1	-2	-2	-2	-2	0	-3	-3	-6	-6	-6	-6	-6
11448	1	45	4	2	3	2	1	1	6	6	6	4	6	-6	4	-6	0	6	6	6	3	6	-6	-2	-6	0	-3	-3	-3	-6	0	0	1	0	0	-5	-5	-5	-5	0	0	1	0	0	-5	-5	-5	-5	0
11449	1	62	5	1	2	1	2	2	6	6	6	6	0	-6	-6	-6	-6	6	6	6	6	6	-6	-6	-6	-6	-6	-6	-6	-6	-6	6	6	6	6	6	6	6	6	6	-6	-6	-6	-6	-6	-6	-6	-6	-6
11461	2	53	4	2	2	2	3	1	6	6	6	4	4	4	-1	-5	-3	-1	-1	-1	0	0	-4	-2	-3	-2	-2	-2	-1	-3	-2	-2	-4	-2	-3	-1	-1	2	0	2	-5	-2	-4	-3	-1	-1	0	-1	-1
11463	1	36	3	4	3	1	1	2	6	6	6	6	6	-6	3	-6	3	6	6	6	6	6	-6	1	-6	1	4	5	4	2	6	-1	1	1	2	4	4	3	1	3	-1	1	1	1	4	1	2	1	1
11467	2	75	6	2	2	2	4	3	5	5	5	5	5	-5	-5	-5	5	5	5	5	5	5	-5	-5	-5	-5	0	5	5	5	5	5	-5	-5	-5	0	4	5	1	5	1	-5	5	4	-4	1	-4	-5	5
11470	2	51	4	2	2	2	1	1	3	3	3	3	3	3	3	3	3	0	0	0	0	0	0	0	0	0	0	0	0	0	0	0	0	0	0	1	1	1	0	0	0	1	0	1	-1	0	0	0	0
11471	1	24	1	4	3	1	5	1	6	6	6	6	0	-6	-6	-6	-6	5	6	6	4	0	0	-6	-6	-6	0	-1	0	0	0	0	3	0	0	0	0	0	0	0	0	4	0	0	0	-2	-3	0	0
11478	2	36	3	4	3	3	1	1	0	0	2	3	3	-4	-3	-1	-4	2	1	1	2	3	-6	-3	-3	-5	-1	-5	-3	-2	0	3	3	4	2	1	-5	-3	0	0	2	3	3	1	-3	-5	-5	-3	-2
11482	2	76	6	3	2	2	4	1	6	6	6	6	6	-6	4	-6	-6	6	6	6	6	6	5	3	6	4	-1	2	-1	-4	-1	2	4	-4	-6	0	0	0	0	-6	0	6	0	0	-6	6	-6	-6	-6
11484	1	77	6	2	3	2	4	1	6	6	6	6	6	-6	-6	6	-6	6	6	6	6	6	-6	-6	-6	-6	6	6	6	6	6	-6	0	6	-6	6	6	6	6	6	-6	0	-6	-6	-6	-6	-6	0	0
11490	1	28	2	4	2	2	5	1	3	2	4	3	4	-4	-4	-5	-4	1	1	2	1	1	-2	-4	-3	-3	0	0	-3	-1	2	2	2	2	2	0	0	-1	0	2	1	0	1	1	0	0	-1	0	2
11492	2	70	6	2	3	2	4	3	6	6	6	6	6	-6	-6	-6	-1	5	5	6	5	-1	-6	-6	-6	-6	1	1	6	1	1	-6	-6	-6	0	4	4	4	4	4	-6	-6	-6	-1	3	3	3	3	3
11497	2	66	6	4	1	3	6	3	6	6	6	6	6	-6	4	-6	-5	6	6	6	6	6	-6	3	-6	-6	-5	-5	-5	-2	3	1	4	5	5	-4	-6	4	-2	4	0	4	4	4	0	1	3	1	3
11498	1	43	3	3	3	3	1	1	2	2	5	5	5	-5	-5	-5	-6	4	4	4	4	4	-6	-6	-6	0	0	-3	-3	-5	6	-5	-5	3	-5	1	1	2	-3	5	-3	-4	-3	-3	-2	-4	-4	-4	5
11499	1	19	1	1	1	3	5	1	0	-2	0	1	1	1	-1	1	2	1	0	-1	0	2	-1	-1	0	0	-1	0	-1	-1	-1	0	-1	0	0	1	1	0	1	0	-4	-1	-2	-1	0	-1	-1	2	1
11500	1	74	6	4	2	3	4	2	1	4	4	3	3	-4	-5	3	-3	-1	1	0	2	3	-4	2	-3	-4	-3	-1	1	-4	-4	0	2	-1	-1	-1	0	-3	-4	0	-4	2	0	-1	-5	0	-4	-4	-1
11507	2	53	4	2	3	2	1	1	5	6	6	6	6	-6	-6	-6	-6	6	6	6	6	6	-5	3	-5	-5	6	6	6	6	6	-6	-6	-6	-6	6	6	6	6	6	-6	-6	-6	-6	0	0	0	-5	-3
11508	2	22	1	3	3	3	5	1	5	2	6	5	5	-6	0	-6	0	4	2	5	4	5	-6	-5	-6	-5	1	1	1	-2	2	0	6	0	3	3	2	3	0	2	-1	6	0	-1	0	0	-1	-4	0
11509	2	63	5	2	3	3	6	1	6	6	6	6	6	-6	0	6	6	6	6	6	6	6	-6	0	5	6	4	4	4	3	3	-3	3	3	3	3	3	3	4	4	-5	2	4	5	2	3	3	4	5
11513	2	60	5	4	3	2	1	2	5	6	6	6	6	-6	-6	-6	0	5	5	6	5	5	-6	0	-6	0	-4	-1	0	0	0	-6	0	-6	0	0	0	4	4	0	0	0	3	3	0	-6	0	-5	4
11523	2	71	6	3	1	1	4	3	4	4	4	4	5	-5	-6	-5	-6	2	2	2	2	1	-1	-4	-2	-5	0	0	0	0	-1	0	0	0	-1	0	1	1	1	1	0	-2	0	-2	0	0	0	0	0
11526	1	77	6	3	1	3	4	2	6	6	6	6	6	-6	-6	-6	0	4	2	6	6	3	-6	-6	-6	0	0	0	1	0	0	0	0	3	0	0	0	1	-1	0	0	0	0	0	-3	-3	-2	-3	-3
11528	2	67	6	3	3	3	4	1	5	2	3	-3	-2	5	-6	-5	-6	-4	-3	-4	0	3	1	1	5	-4	-2	3	3	-1	-3	-4	2	-4	-2	3	2	2	1	2	-6	-4	-6	-6	-2	0	-3	-2	-1
11537	1	30	2	3	1	3	1	1	2	-2	-2	4	3	-4	4	-6	-3	-2	-3	-5	-2	2	0	6	-2	-1	0	0	-2	-3	0	0	5	0	0	0	0	0	-4	0	0	4	0	0	-4	-3	-5	-4	0
11538	1	43	3	4	2	2	1	1	5	3	6	3	-1	-6	1	-6	-1	3	1	6	1	-4	6	-1	-3	-4	0	-2	-5	1	3	6	1	6	0	0	-2	-4	0	-4	6	0	-1	1	-4	-4	-4	-5	-5
11544	1	48	4	2	3	2	1	2	3	3	3	2	3	-2	1	-3	-5	-1	-1	-2	2	2	-2	-1	-5	-5	0	0	-1	0	-1	-3	1	0	-5	0	0	0	0	0	0	0	0	-5	0	0	0	0	0
11545	2	73	6	2	1	1	4	1	-2	3	3	3	3	-4	-4	-4	-4	-6	-6	3	3	3	-6	3	-5	-5	-6	6	3	3	3	-5	3	3	3	6	6	6	6	6	-6	-6	6	-6	-5	5	-5	-5	5
11548	1	31	2	3	2	2	1	1	4	4	6	5	5	-6	-5	-5	-5	4	4	4	4	5	-5	-4	-5	-4	3	-2	-4	0	1	2	1	1	-2	-1	-5	-5	-1	-1	3	0	1	1	-2	-2	-5	-3	2
11549	2	77	6	3	3	2	4	1	2	3	3	3	5	0	3	0	3	2	2	2	2	3	2	3	3	3	-1	1	-1	2	3	-1	3	-1	2	2	3	3	3	4	-1	3	-2	2	1	2	1	1	2
11554	2	34	2	3	1	3	6	1	0	0	0	0	-1	0	-1	0	-1	-1	-1	0	0	0	1	1	-1	0	0	0	0	0	0	0	0	-1	0	0	0	0	0	0	0	0	0	0	-1	-1	1	0	-1
11556	2	44	3	2	3	2	6	1	-1	-4	-1	-3	2	-4	-1	-4	-1	0	-1	3	-3	1	-4	3	-2	-4	0	3	0	-5	1	3	-3	2	-2	0	0	3	0	-3	2	1	-3	1	-1	2	-3	2	-3
11557	1	40	3	1	3	1	1	1	5	6	6	1	3	-6	-4	-4	-6	6	6	6	6	-3	-6	-3	-3	-6	-6	-6	-6	-3	0	5	6	6	-6	-6	-6	-5	-5	-6	-5	5	5	-6	-6	-6	-6	-6	-6
11558	1	50	4	3	2	2	1	1	-2	-1	0	-1	-2	4	4	3	4	-2	-2	-1	-1	-1	4	4	5	4	1	1	1	1	1	1	1	1	1	1	1	0	1	1	0	0	0	-1	1	1	1	1	2
11559	2	27	2	3	1	1	6	1	6	6	6	6	6	-6	-6	-6	-6	6	6	6	6	6	-6	-6	-6	-6	-3	-1	-3	-3	2	5	3	2	-3	-2	-2	-4	-2	-3	5	4	3	0	-6	-2	-6	-4	4
11563	1	62	5	3	3	1	4	1	5	5	5	5	5	5	5	4	4	5	4	4	5	5	4	5	5	5	0	0	0	0	0	0	0	0	0	-1	0	-1	-1	0	-1	-1	0	-1	-6	-6	-6	-6	-6
11564	2	35	3	4	1	1	1	1	5	2	3	3	4	-4	-4	-4	-5	1	0	1	0	-5	-4	-5	-4	-5	1	2	2	0	-1	-4	-4	-3	-4	-1	0	-1	0	-2	-1	-3	-3	-3	-6	-5	-5	-4	-4
11572	2	74	6	3	3	1	4	2	-2	5	0	0	0	1	2	0	0	4	5	2	1	4	1	3	1	4	3	4	1	1	3	1	3	3	4	0	5	1	-1	1	0	5	4	5	2	6	3	0	2
11593	2	32	2	4	3	1	6	1	0	-3	1	-3	-6	-6	0	-4	4	-4	-1	-2	-2	-2	-1	-5	-5	-5	-3	-4	-4	-2	-6	-4	6	1	-1	6	4	2	3	-3	-6	0	-6	-5	-5	-5	-5	-6	-4
11598	2	68	6	2	3	2	4	2	3	3	5	4	4	-5	-3	-4	2	5	5	5	5	5	-5	-4	-5	-5	-1	-1	-3	-1	-1	0	0	0	0	1	1	1	1	1	-5	1	-3	-3	-1	-3	-4	-1	1
11607	2	46	4	2	2	1	3	1	5	5	6	5	6	-6	0	-6	0	6	6	6	6	6	-6	-1	-6	-6	0	0	0	0	0	0	0	0	0	1	1	1	1	1	1	1	1	1	1	1	1	1	1
11608	2	67	6	2	1	2	4	2	6	6	6	6	6	-6	2	-6	-6	6	6	6	6	6	-6	2	-6	-6	-3	-5	-3	-3	-1	-5	5	3	4	3	0	1	2	3	2	3	0	0	-2	-4	-3	-2	-1
11614	1	79	6	3	2	2	4	2	6	6	6	6	6	-6	-6	-6	-6	6	6	6	6	6	-6	-6	-6	-6	6	6	6	6	6	-6	-6	-6	-6	6	6	6	6	6	-6	-6	-6	-6	0	0	-2	-2	2
11615	1	40	3	1	3	1	1	1	5	4	5	5	5	-5	-3	-5	-6	3	3	2	4	-2	2	-6	-4	-5	0	0	0	0	0	0	-3	-3	-3	1	1	1	0	0	0	-3	-3	-4	3	3	3	3	3
11616	1	35	3	4	2	2	1	1	-6	-6	-6	-6	-6	6	6	6	6	-6	-6	-6	-6	-6	6	6	6	6	6	6	6	6	6	6	6	6	6	0	0	0	0	0	0	0	0	0	0	0	0	0	0
11621	1	78	6	1	2	2	4	1	0	0	-3	-3	-3	0	5	0	3	0	2	0	-2	-2	0	3	-2	0	-4	-4	-4	-4	-4	-4	4	4	4	-4	-4	-4	-4	-4	0	3	3	3	-4	-4	-4	-4	-4
11632	2	69	6	2	2	1	4	1	4	6	6	6	6	-6	-6	-6	5	5	6	6	6	4	-6	-6	-6	-5	-6	-6	-2	-1	-6	6	-6	6	6	-6	-6	4	-5	1	5	-6	6	-3	-6	-6	-6	-4	6
11637	2	82	6	4	2	1	4	3	6	6	6	5	6	-6	-5	-6	-5	6	6	6	5	6	-6	-5	-6	-5	6	4	6	2	2	-6	6	2	2	6	6	6	0	0	-6	6	0	0	0	0	0	0	0
11638	2	76	6	3	3	2	4	2	3	3	3	3	0	-6	0	-6	-6	0	2	1	1	0	-6	0	-6	0	0	0	0	0	0	0	0	0	0	1	1	0	1	1	0	0	0	0	0	0	0	0	0
11640	2	25	2	4	3	3	5	1	6	6	6	6	5	-6	-3	-6	-6	4	4	4	4	-1	-5	1	-1	0	2	-1	3	2	4	1	4	3	2	3	1	3	0	1	-1	2	1	1	1	1	0	1	0
11645	1	52	4	3	3	1	1	2	6	6	6	6	6	-6	-6	-6	-6	6	6	6	6	6	-6	-6	-6	-6	-3	6	0	-2	6	-4	1	-2	-6	1	1	1	1	1	-6	-6	-6	-6	-6	-6	-6	-6	-6
11648	1	67	6	4	2	2	4	2	5	6	5	4	6	-6	-1	-5	-5	6	6	6	6	5	-6	-5	-6	-6	0	0	-4	-2	-2	-6	-5	-3	0	6	5	5	6	5	-6	-6	-3	-5	-5	-5	-5	-5	-2
11656	2	31	2	3	3	1	1	1	-1	1	2	2	3	-4	-4	-4	-4	2	2	2	2	3	-6	-3	-3	-3	-1	-1	-2	-2	-4	0	0	0	1	-1	0	0	0	3	-5	-2	-2	1	-2	-4	-3	-3	-3
11657	1	76	6	2	2	2	4	2	1	5	5	5	5	5	-5	-5	-5	6	6	6	6	6	-5	-5	-5	-5	-6	6	6	6	6	-6	-6	-1	-6	6	6	6	6	6	-6	-6	-6	-6	-6	6	-6	-6	-6
11664	1	48	4	1	2	3	1	1	2	3	0	3	6	-6	-6	-6	-1	0	-2	-3	-3	0	-3	-6	-3	4	-6	-6	-5	-5	6	6	-6	0	6	0	-6	-6	0	0	0	-6	0	0	-6	6	0	6	6
11666	2	50	4	2	2	1	1	1	0	0	0	0	-6	-6	0	5	5	-1	-2	-1	-3	0	3	4	3	1	1	1	1	3	-2	3	-2	3	-3	-6	-6	-6	-6	-2	-1	3	2	1	-2	-2	4	4	4
11667	1	76	6	2	2	1	4	1	6	6	6	6	6	-6	-2	-6	-6	6	6	6	6	6	-6	-4	6	6	5	5	5	5	6	-4	-4	5	-3	6	6	6	6	6	-6	-4	6	6	2	4	6	4	6
11675	1	62	5	3	3	3	2	1	0	0	0	-2	1	0	0	0	-1	0	0	0	0	0	0	0	0	0	-4	-4	-2	-6	-2	-2	0	0	0	-2	-2	-2	-6	-2	-2	-2	-2	-4	-3	-3	-3	-6	-3
11676	2	77	6	3	1	1	6	2	6	6	6	6	6	-6	6	-6	5	6	6	6	2	4	-6	6	-6	2	6	6	6	6	6	-6	6	-6	5	6	6	6	6	6	-6	-6	6	5	0	0	6	0	6
11681	2	73	6	3	3	2	4	3	6	6	6	6	6	-6	-6	-6	-6	6	6	6	6	6	-6	-6	-6	-6	6	6	6	6	6	-6	-6	-6	-6	6	6	6	6	6	-6	-6	0	-6	0	0	0	0	0
11690	1	25	2	2	3	3	1	1	6	4	6	3	6	-6	-5	-6	-6	4	4	3	1	4	0	0	-6	-6	2	-4	-3	0	0	0	3	1	0	4	1	3	1	5	-6	1	-3	-4	-5	-6	5	0	3
11692	1	60	5	3	3	3	1	2	4	4	4	4	4	-6	-6	-6	-6	-1	-1	0	0	0	0	-6	0	0	0	0	0	0	0	0	0	0	0	0	0	0	0	0	0	0	0	0	0	0	0	0	0
11694	2	85	6	3	2	2	4	2	6	6	6	6	6	-6	-6	-6	-2	6	6	6	6	6	-6	-3	-6	-4	6	6	6	6	6	-6	-3	-6	-3	6	6	6	6	3	-6	-3	-6	-3	4	6	4	6	6
11698	2	76	6	4	3	2	4	1	5	6	5	5	5	-5	-5	-5	-5	3	4	4	4	4	-4	-4	-4	-4	0	1	2	1	2	-4	-4	-4	-4	0	0	0	0	0	-5	-5	-5	-5	-4	-2	-2	-4	-2
11699	1	55	5	3	3	1	1	1	6	6	6	6	6	-6	-6	-6	-6	6	6	6	6	6	-6	-6	-6	-6	-6	-6	-6	-6	-6	6	6	6	6	-6	-6	-6	-6	-6	6	6	6	6	-6	-6	-6	-6	-6
11703	1	48	4	2	2	1	2	1	5	5	5	5	5	-4	-3	-4	-5	5	5	5	4	5	-4	-3	-5	-5	-2	-1	6	-3	-2	-6	-6	1	-6	5	5	5	5	5	0	1	-6	-5	-6	-6	-6	-5	-6
11704	2	46	4	2	1	1	1	1	6	6	6	6	6	-6	-6	-6	-6	6	6	6	6	6	-6	-6	-6	-6	-6	-6	-6	-6	-6	-6	6	-6	-6	-6	-6	-6	-6	-6	-6	6	-6	-6	6	6	6	6	6
11706	2	42	3	4	3	1	2	1	6	6	6	6	6	-6	-6	-6	-6	4	4	4	4	6	-6	-6	-6	-6	-6	-6	-6	-6	-6	0	6	6	6	-6	-6	-6	-6	0	0	6	6	6	-6	-6	-6	-6	-6
11712	1	55	5	3	2	1	2	1	6	6	6	6	6	-6	0	-6	-6	2	2	3	0	0	-3	2	-6	-6	-5	-5	-6	-5	-6	0	3	-5	-6	-5	-5	-5	-6	0	0	2	-3	-6	-6	-6	-6	-6	0
11721	2	81	6	3	3	1	4	1	6	6	6	6	0	0	0	0	0	0	0	0	0	0	0	0	0	0	0	0	0	0	0	0	0	0	0	0	0	1	1	0	0	0	0	0	0	0	0	0	0
11726	2	17	1	1	2	1	5	1	6	4	4	4	6	-6	-5	-5	-6	6	5	5	4	4	-6	-3	-5	-5	3	2	0	0	0	-4	0	-1	2	1	-1	0	0	-2	-2	-1	0	-2	-4	-5	-5	-5	-5
11738	2	28	2	3	3	3	3	1	6	0	6	6	6	-6	-1	-6	-4	6	6	6	6	6	-6	-3	-6	-3	3	1	0	2	4	-2	4	0	3	3	-3	0	0	3	-1	3	-2	1	4	3	5	2	5
11742	1	51	4	3	3	1	1	1	6	6	6	6	6	-6	0	-6	-6	6	6	2	6	6	-6	0	-4	-6	-6	-6	-6	-6	-6	6	6	6	-6	-6	-6	-6	-6	6	6	6	6	-6	-6	-6	-6	-6	6
11743	2	52	4	2	2	2	1	1	5	5	5	4	4	-4	2	-1	3	0	0	0	0	0	0	0	0	0	0	0	0	0	0	0	0	0	0	2	2	2	2	2	-3	2	2	2	0	0	0	0	0
11754	1	44	3	4	1	3	1	2	6	6	6	6	6	-6	0	-6	-6	6	6	6	6	6	-6	-6	-6	-6	0	0	0	0	0	-6	-6	0	-6	-6	-6	-6	-6	0	0	-3	5	-6	0	0	0	0	0
11760	2	33	2	4	1	2	6	1	6	6	6	6	6	-6	-6	-6	-6	6	5	6	6	6	-6	-5	-6	-5	2	2	0	2	3	-3	-1	1	0	0	0	0	0	0	-4	1	-1	-1	-1	-1	-1	-1	-1
11765	2	47	4	3	1	3	6	1	6	6	6	5	4	-6	-6	-6	-6	3	3	6	5	4	-4	-6	-6	-6	0	0	0	0	0	0	0	0	0	0	0	0	0	0	0	0	0	0	0	0	0	0	0
11773	1	55	5	2	3	1	1	1	6	6	6	6	6	-6	-6	-6	-6	6	6	6	6	6	-6	6	-6	-6	-6	-6	-6	-6	-6	6	6	6	6	6	6	6	6	6	-6	6	6	6	-6	-6	-6	-6	-6
11774	2	67	6	2	2	2	6	1	5	6	5	6	-6	-6	0	0	0	2	6	2	2	2	-4	0	0	0	2	5	0	-4	0	0	5	-1	0	6	6	6	6	6	6	4	6	4	0	0	0	-2	0
11778	2	62	5	3	3	2	6	2	5	5	5	5	5	-5	-1	-5	-5	4	4	4	4	4	-6	0	-6	-2	2	2	-4	-4	3	-2	2	-5	2	4	4	4	4	4	-4	2	-4	-2	-4	-4	0	-4	3
11779	1	52	4	2	3	3	4	1	4	4	6	6	6	-6	0	-5	-5	1	2	4	4	4	-5	0	-5	0	-6	0	0	-6	0	6	6	6	6	-4	5	0	-4	0	0	4	4	4	-3	4	0	0	0
11781	1	57	5	4	3	1	1	3	3	6	4	5	6	-6	-2	6	0	3	6	3	3	6	-6	-3	0	6	-3	0	0	3	6	0	6	0	3	0	3	0	3	6	0	4	0	3	0	-3	0	-3	6
11782	2	56	5	1	2	2	4	1	6	6	6	2	-4	-4	-4	-6	-6	5	5	5	4	1	1	-4	-5	0	5	-5	3	-1	4	-6	-3	0	-6	4	4	4	4	4	-5	5	-4	-5	5	5	5	-1	4
11783	2	73	6	2	3	3	4	1	5	5	5	5	5	-6	5	-6	-6	4	5	5	5	5	-6	0	-6	-1	0	0	0	0	0	0	0	0	0	0	0	0	0	0	0	0	0	0	0	0	0	0	0
11784	1	73	6	3	1	2	6	1	6	6	6	6	6	-6	-1	-4	-4	4	4	4	4	3	-6	-1	-6	-6	6	6	6	6	3	-6	-1	-6	-1	6	6	6	6	3	-6	-6	0	0	2	6	-2	0	0
11786	1	75	6	3	2	2	4	3	-6	-6	-6	-6	3	6	6	-4	-3	-6	-6	-6	-6	6	6	-4	-3	-3	1	1	5	6	5	-6	2	4	-6	-1	-1	2	4	4	1	5	-4	-1	4	3	3	4	4
11787	1	24	1	3	2	1	5	1	3	5	5	5	6	-6	5	-6	-3	1	1	2	3	6	-2	5	-1	-3	0	-2	-3	2	4	3	6	3	2	2	1	-1	3	4	3	5	1	3	-1	-2	-3	3	3
11788	2	53	4	2	2	2	1	1	6	6	4	4	0	4	-6	-6	-6	6	6	6	6	6	-6	-6	-6	-6	6	6	0	3	6	-2	-6	0	-6	6	6	6	6	6	-6	-6	-6	-6	-3	0	0	-6	6
11789	1	42	3	3	2	1	1	1	6	6	6	6	6	-6	-6	-6	-6	6	6	6	6	6	-6	-6	-6	-6	2	0	-1	0	0	-4	-4	0	0	6	3	6	6	6	-6	-6	-6	-6	0	-4	0	-6	6
11791	2	41	3	2	1	1	3	1	5	3	5	5	5	-6	-5	-1	-2	5	5	5	5	5	-6	-5	-6	-5	-1	-2	0	-1	-2	-1	-3	-3	-3	-1	0	-1	-1	0	-1	-2	-1	-1	-4	-4	-3	-4	-3
11793	2	65	6	3	3	1	6	1	0	0	0	0	0	0	0	0	0	0	0	0	0	0	0	0	0	0	0	0	0	0	0	0	0	0	0	0	0	0	0	0	0	0	0	0	0	0	0	0	0
11796	2	26	2	4	2	2	1	1	0	-1	1	-1	0	-1	-1	1	-1	-1	0	-1	0	-1	-1	-2	-1	0	2	0	1	-1	1	0	1	0	1	1	0	0	0	1	1	0	1	3	1	0	-1	1	0
11808	2	51	4	4	2	2	1	1	-4	-1	-1	-1	-1	-3	-3	-1	-2	0	0	0	0	1	-4	-4	-4	-3	-3	-3	-3	-3	-3	1	1	-1	2	-2	-2	1	-1	-1	1	1	1	-2	0	0	0	0	0
11809	2	71	6	2	2	2	4	3	4	3	3	0	4	0	0	2	3	3	3	5	3	3	4	1	0	3	-4	-3	0	0	2	3	2	1	2	-3	-2	-2	-2	-2	2	2	2	-1	-3	-2	1	1	1
11817	2	36	3	2	3	1	1	1	6	6	6	6	6	6	-6	-6	-6	6	6	6	6	6	-6	-6	-6	-6	0	0	0	1	0	0	0	0	0	-6	-6	-6	-6	-5	5	5	5	5	1	1	1	1	-2
11818	1	55	5	3	3	1	1	1	6	6	6	6	6	6	6	6	6	6	6	6	6	6	6	6	6	6	-6	-6	-6	-6	-6	-6	-6	-6	-6	-6	-6	-6	-6	-6	-6	-6	-6	-6	-6	-6	-6	-6	-6
11821	2	75	6	3	1	3	4	2	6	5	6	6	4	-6	-6	-6	-6	5	5	5	5	5	-6	-6	-6	-6	0	0	0	0	0	-3	2	0	0	0	0	0	0	0	0	0	0	0	0	0	0	0	0
11828	2	31	2	2	1	3	1	1	6	6	6	6	0	-6	-6	-6	-6	6	6	6	6	0	-6	-6	-6	-6	0	0	0	0	0	0	0	0	0	6	6	6	6	6	-6	-6	-6	-6	0	0	0	0	0
11830	2	50	4	2	1	3	1	1	0	1	0	-1	1	0	1	1	1	0	-1	0	-1	0	0	0	0	0	2	2	1	0	1	1	1	0	0	1	1	1	0	0	1	1	0	0	0	-1	0	-1	-1
11840	2	60	5	4	2	1	6	2	4	4	4	4	0	-6	0	-6	-5	2	2	4	2	-5	-6	0	-6	-6	-5	-5	1	2	2	6	2	3	0	-5	-5	0	1	-5	6	2	2	-5	-6	-6	-6	1	-6
11847	2	52	4	2	2	1	2	1	4	4	4	4	4	-4	-4	-6	0	3	3	2	2	3	-4	-4	3	3	-6	-6	-6	-6	-6	6	6	6	6	-6	-6	-6	-6	-6	6	6	6	6	0	0	0	0	0
11849	2	72	6	2	1	1	4	3	6	6	6	6	6	-6	-6	6	6	6	6	6	-6	6	-6	-6	-6	-6	6	6	6	6	6	-6	-6	-6	-6	6	-6	6	6	6	-6	-6	-6	-6	-6	-6	-6	-6	-6
11851	2	75	6	3	3	3	4	2	5	4	5	5	6	-5	-3	2	-4	1	2	0	-2	1	0	1	-1	-4	0	0	0	0	0	0	3	0	0	1	1	2	-1	0	-2	2	0	0	-2	-2	-4	-4	-4
11855	2	84	6	1	3	3	4	2	2	-2	-2	-3	-3	2	5	5	-3	6	4	6	0	6	-1	-2	2	2	1	5	5	1	4	5	4	3	0	3	5	5	0	6	-3	4	4	0	2	3	3	4	4
11856	2	66	6	3	3	1	4	1	0	2	2	2	2	-1	0	0	0	0	0	0	0	0	0	0	0	0	0	0	0	0	0	0	0	0	0	-4	-6	-6	-6	-6	0	0	0	0	-6	-6	-6	-6	-6
11862	1	40	3	3	3	2	2	1	6	6	6	6	6	-6	1	-6	-5	6	6	6	6	6	-6	-3	-6	-5	0	-6	-4	3	6	0	4	6	6	-4	-6	-6	2	6	-2	5	6	1	-6	-1	-4	0	6
11868	1	50	4	2	3	2	2	1	3	5	3	2	4	2	4	1	4	2	-1	2	5	-3	1	4	-2	-4	-3	2	-2	1	-2	1	-2	-4	-2	3	-2	4	-2	1	-1	3	0	3	-6	-1	3	0	1
11873	1	48	4	2	2	2	1	1	5	6	6	6	6	-6	0	-6	-3	5	6	5	5	5	-6	0	-5	0	0	1	0	-2	0	0	3	0	2	0	3	0	0	5	1	4	0	0	-4	0	-1	-1	0
11877	1	51	4	2	2	1	3	1	3	3	5	5	5	-6	0	-3	-3	2	3	1	5	4	-6	0	-3	-4	-4	-4	-4	0	0	6	0	3	0	0	0	0	2	2	-2	0	0	0	-2	-2	-4	0	2
11878	2	81	6	1	2	1	4	1	6	6	6	6	6	-6	-5	-6	-6	6	6	6	6	6	-6	-5	-6	-6	-3	-6	4	0	2	0	1	4	2	6	5	6	6	0	-6	-6	-6	-6	0	-6	-6	0	1
11905	2	24	1	3	1	3	1	1	5	6	6	6	4	-6	-2	-4	-2	5	4	6	6	1	-6	-3	-5	-4	3	2	-6	2	3	-6	-4	-2	0	3	4	6	3	5	-6	2	-3	-1	-2	-1	-3	0	2
11908	2	41	3	3	3	1	1	1	4	3	5	4	3	-6	-6	-5	-4	5	3	3	3	2	-6	-6	-5	-5	0	0	-1	-1	-1	-4	-3	-3	-2	1	0	-1	-1	-1	-3	-3	-3	-3	0	0	0	-2	-2
11910	1	59	5	3	3	1	2	1	0	2	3	3	3	0	-4	-4	-4	4	5	4	4	4	-5	-3	-4	-5	3	-1	0	0	0	-4	-4	-4	3	-2	-2	0	-3	4	4	4	0	0	-6	-6	-6	-6	5
11916	2	65	6	4	1	3	6	3	6	6	6	6	6	-6	0	-6	-4	5	5	5	3	5	-5	-3	-4	-4	0	0	0	0	0	0	0	0	-1	0	0	0	0	0	0	0	0	0	-2	-2	-2	-4	0
11917	1	58	5	3	3	2	2	1	-1	-1	-1	-1	-1	-1	-1	-1	-1	0	0	0	0	-1	-1	0	0	-1	0	0	0	0	0	0	-1	0	-1	0	-1	0	-1	-1	0	0	0	-1	0	0	0	0	-1
11918	2	59	5	4	3	2	3	1	3	3	4	4	4	-5	-5	-5	-3	3	3	3	0	4	-5	-5	3	-3	3	3	3	1	1	-6	-5	-4	-4	3	3	3	1	1	-4	-5	-1	-1	1	1	1	-3	-1
11919	1	33	2	3	3	1	2	1	-5	-5	-5	-5	-5	6	-2	6	3	0	-2	1	-1	-1	-2	-2	0	-2	2	0	-1	1	3	2	1	1	0	5	3	3	4	3	3	3	2	3	0	1	1	1	1
11920	1	68	6	2	3	3	4	2	6	6	6	6	6	-6	-6	-6	-5	6	6	6	6	6	-6	-6	-6	-5	4	4	4	4	4	-6	-6	-6	-6	6	6	6	6	6	-6	-6	-6	-5	4	4	4	4	4
11923	2	50	4	3	3	2	1	1	5	5	5	5	5	-6	0	-6	-6	4	4	4	4	4	-6	-6	-6	-6	4	4	4	4	-1	-6	-6	-6	-6	4	4	4	4	4	-6	-6	-6	-6	4	4	4	4	4
11931	1	48	4	2	2	2	6	1	4	4	4	4	4	0	0	0	0	0	0	0	0	0	0	0	0	0	0	0	0	0	0	0	0	0	0	0	0	0	0	0	0	0	0	0	0	0	0	0	0
11937	1	65	6	4	2	2	4	2	4	4	4	4	6	-6	-6	-6	-6	3	2	4	2	4	-6	-6	-6	-6	-2	-2	-1	-3	-4	0	2	-6	-6	-3	-5	-3	-1	3	0	-2	-4	-6	-6	-6	-6	-6	4
11938	2	75	6	3	3	1	4	1	6	6	5	5	4	-3	-3	-3	0	6	6	6	6	4	-6	-3	-5	-3	0	0	0	0	2	0	2	0	0	0	0	0	0	0	0	0	0	0	0	0	0	0	0
11941	2	58	5	3	2	1	1	1	4	4	4	4	1	-6	-4	-4	1	1	1	1	-4	-4	-6	1	1	1	0	0	0	0	0	0	0	0	0	0	0	0	-6	0	0	0	0	0	0	0	0	-3	0
11943	2	73	6	2	2	1	4	1	6	6	6	6	-2	-2	-2	-2	-2	6	6	6	6	-2	-2	-2	-2	-2	6	6	6	6	4	4	-2	4	4	6	6	6	6	4	4	-2	4	4	6	6	6	6	6
11944	2	39	3	3	1	1	2	2	6	6	6	6	6	-6	-6	-6	-6	6	6	6	6	6	-6	-6	-6	-6	6	6	6	6	6	-6	-6	-6	-6	6	6	6	6	6	-6	-6	-6	-6	0	0	0	0	0
11949	2	51	4	3	3	1	3	1	6	6	6	6	6	-6	-4	-6	-6	3	6	3	0	3	3	0	-6	-6	-4	-6	-4	-6	0	3	3	5	5	-4	4	-1	-6	0	5	3	5	3	0	2	0	-6	0
11954	2	25	2	3	3	1	5	1	6	4	6	6	3	-6	-6	-6	-6	6	6	6	6	4	-6	-6	-6	-6	0	0	0	-3	4	0	1	-2	1	0	0	1	2	4	-2	3	-3	1	-3	0	-3	-1	0
11956	1	22	1	3	2	2	1	1	6	6	6	6	6	-6	-6	-6	-6	6	6	6	6	6	-6	-6	-6	-6	0	0	0	0	0	0	0	0	0	0	0	0	0	0	0	0	0	0	2	2	2	2	0
11958	2	72	6	2	1	2	4	1	6	6	6	6	6	-6	-6	0	0	6	6	6	6	6	-6	-6	-6	-6	-6	0	-6	0	0	6	6	6	6	-6	-6	-6	-6	0	6	6	6	6	-6	0	-6	-6	0
11959	1	48	4	2	1	2	2	1	5	5	5	5	5	-6	-6	-6	-3	5	5	5	5	5	-6	-6	-6	-3	5	5	5	5	5	-6	-4	-4	-4	5	5	5	5	4	-6	-5	-4	-4	0	-3	-5	-5	-1
11964	1	36	3	2	3	2	1	1	6	6	6	6	6	-6	-6	-6	-6	6	6	6	6	6	-6	-6	-6	-6	0	0	0	6	6	0	6	0	6	0	0	0	6	6	0	6	0	0	0	-6	0	0	6
11966	2	50	4	2	1	3	1	1	-2	4	0	-4	-3	-4	-5	-3	3	4	4	-1	-1	2	5	-1	2	-3	1	1	1	1	1	-2	-1	-3	-2	0	1	-2	-3	0	-2	3	4	2	-1	-4	-4	-4	-1
11970	2	66	6	1	3	2	4	1	6	6	6	6	3	-6	0	-6	-4	0	6	3	1	-4	-6	0	-6	0	-3	6	0	-6	-3	0	4	2	6	4	4	4	2	0	-4	0	0	0	-5	-5	-5	-6	-1
11972	2	60	5	2	1	2	1	1	3	3	3	3	4	-5	3	4	-5	4	4	4	4	4	-6	2	4	-4	0	-3	-3	0	4	-5	4	-5	4	0	4	4	4	4	-5	4	0	4	-5	0	0	0	0
11973	1	54	4	4	2	2	1	1	6	6	6	6	6	-6	-1	-6	-1	6	6	6	6	6	-6	-6	-6	-1	-1	-1	-1	-1	-1	-1	-1	-1	-1	1	1	1	1	1	-2	-2	-2	0	0	0	0	0	0
11974	1	55	5	3	2	2	2	2	4	4	4	4	4	-6	-6	-6	-6	4	4	4	4	4	-6	-6	-6	-6	-6	-6	-6	-6	-6	6	6	6	6	0	0	0	0	0	-6	-6	-6	-6	-6	-6	-6	-6	-6
11975	2	18	1	1	2	2	5	1	0	-2	2	1	3	-5	-2	-2	-1	-2	-1	0	-2	-4	-2	-1	-2	-3	-5	-4	-6	-5	-4	-6	-3	-5	-3	-1	-1	-1	-1	1	-2	1	0	-2	-4	-3	-3	-1	-3
11983	1	74	6	2	1	3	4	1	-2	0	4	3	3	-3	-3	1	1	0	0	2	2	0	-3	6	1	5	2	2	3	2	0	1	3	-1	3	3	3	3	3	5	4	1	4	0	-5	-5	-5	-1	-3
11984	1	82	6	3	3	1	4	2	3	5	3	4	4	4	6	4	4	5	5	5	5	4	-5	1	4	1	-5	-5	-2	-5	-2	-5	-2	-2	-2	-2	1	1	1	-5	-5	-1	-1	-1	-1	3	3	0	2
11985	1	21	1	3	3	2	5	1	3	4	5	5	5	-6	-6	-6	-6	4	4	4	4	4	-6	-5	-6	-6	5	1	2	2	5	-6	3	1	0	5	4	5	5	6	-6	3	-1	-2	5	4	5	6	6
11992	1	76	6	3	3	2	4	1	2	3	-3	6	6	-6	6	-6	-6	6	6	6	6	6	-6	6	-6	-6	-6	-6	-6	-3	-6	-6	6	-6	-6	6	6	2	0	0	-6	0	-6	-6	0	-1	-2	0	0
11994	1	47	4	2	2	2	4	1	6	6	6	6	6	-6	-6	-6	-6	0	1	0	2	0	0	-6	0	1	1	3	3	6	6	-6	1	2	4	0	0	-1	0	0	0	0	0	0	-6	-6	-6	-6	0
11997	1	34	2	3	2	2	1	1	3	5	6	2	5	-6	-6	-6	-6	0	4	1	-1	2	-3	-5	-1	-6	-4	-4	-6	-3	5	2	-3	3	3	-3	-5	-6	-5	2	0	4	1	3	-3	-3	-5	-5	1
12005	1	38	3	3	3	2	2	1	4	4	6	5	6	-6	0	-6	-1	3	3	5	5	5	-6	2	-6	0	0	0	0	0	0	0	0	0	0	-2	1	1	1	1	-3	1	-3	0	0	0	0	0	0
12020	1	61	5	3	1	3	2	1	1	1	2	1	2	-5	0	-2	-2	1	1	2	2	2	-5	0	-3	-3	0	0	0	0	0	0	0	0	0	0	0	0	0	0	0	0	0	0	0	0	0	0	0
12026	2	44	3	1	1	1	1	1	1	2	1	3	0	1	0	1	1	0	1	0	0	0	0	2	-1	2	-1	0	-1	2	0	-1	-2	-1	-1	0	-1	0	0	-1	0	0	0	0	0	0	0	0	1
12027	2	54	4	2	3	2	1	1	4	1	6	6	6	-6	-6	-6	-6	2	2	6	6	6	-6	0	-6	-6	0	0	0	2	-3	0	6	2	-3	0	0	0	0	0	0	0	0	0	0	0	0	0	0
12028	2	51	4	2	3	1	1	1	5	5	5	5	5	-6	-6	-6	-6	6	6	6	5	5	-6	-6	-6	-6	3	3	3	0	0	-6	-6	-6	-6	3	2	2	0	0	-6	-6	-6	-6	-5	-5	-5	-5	-5
12035	1	19	1	1	3	2	5	1	6	2	6	5	4	-6	0	-4	-4	2	0	-1	1	0	0	2	0	-3	3	2	0	3	5	1	5	3	2	2	3	-1	4	4	2	4	2	1	-4	-6	-6	4	3
12039	1	38	3	2	3	2	1	1	6	6	6	6	6	-6	-6	-6	-6	6	6	6	6	6	-5	-6	-6	-6	-1	2	3	3	2	-4	-6	-4	-6	4	4	2	-2	-6	-3	-6	-4	-6	-5	-5	-4	-4	-4
12040	2	36	3	4	1	3	6	1	3	2	3	3	4	-3	-3	-4	-4	3	3	3	3	4	-5	-3	-3	-3	2	1	2	0	5	2	3	3	1	4	1	2	1	3	1	1	0	-1	1	0	1	0	1
12043	2	63	5	2	3	2	4	2	-1	6	6	6	6	-6	1	-6	-6	-3	3	3	3	3	-6	-5	-5	-6	-3	-1	0	-1	-2	0	6	1	5	4	6	6	6	1	-5	-5	-3	1	-6	-6	-6	-6	-6
12044	1	65	6	4	1	3	6	2	6	6	6	6	6	-6	-6	-6	-6	6	6	6	6	5	-6	-6	-6	-6	1	1	6	-1	3	-3	-3	5	-3	-2	2	2	-2	5	4	-4	0	-3	-5	-5	1	-5	0
12045	2	45	4	2	3	1	4	1	4	4	4	4	4	-6	0	-4	-4	0	0	3	0	0	-3	0	-3	-3	0	0	0	0	0	0	0	0	0	0	0	0	0	0	0	0	0	0	0	0	0	-2	-2
12047	1	22	1	3	2	1	3	1	4	-1	2	3	3	-5	-6	-6	-5	2	0	0	1	2	-2	-6	-5	-4	0	-6	-4	0	5	0	6	-4	2	-2	-6	-4	-4	4	0	6	2	2	0	-3	-3	0	3
12048	2	63	5	3	2	2	4	2	6	6	6	6	6	-6	0	-6	0	6	6	6	6	6	-6	-6	6	-6	0	0	0	0	0	0	0	0	0	5	2	6	6	6	-6	-6	0	-6	0	0	0	0	0
12069	2	69	6	2	2	1	4	1	6	6	6	6	6	-6	0	-6	4	6	6	6	6	6	-6	0	-6	3	0	0	0	0	0	0	0	4	0	0	2	2	4	6	-6	0	0	4	-6	-6	-6	-6	0
12071	1	40	3	4	1	1	1	1	6	6	6	6	6	-6	-5	-6	-5	6	6	6	6	6	-6	-1	-6	-5	2	-1	2	-1	6	-4	4	-1	-1	2	1	2	2	6	-4	2	-3	-4	4	4	3	5	6
12073	2	49	4	4	2	1	1	1	4	1	3	0	-3	-6	-3	-6	-6	4	4	6	4	0	-6	-2	-6	-3	0	0	3	1	3	-4	3	0	-2	3	3	1	3	1	-4	1	1	-1	3	3	1	0	1
12077	1	42	3	2	3	2	1	1	6	4	5	4	4	-6	0	-6	-1	0	1	2	0	1	-6	0	0	-1	1	-1	-2	-2	0	0	1	1	0	2	-1	2	0	2	-2	2	0	1	-2	-2	-2	-2	-2
12079	1	82	6	3	2	2	4	3	6	6	6	6	6	6	-6	-6	-4	5	5	5	6	6	-5	-5	-5	-4	2	2	2	2	2	2	-2	-2	0	0	0	0	0	0	0	0	0	0	0	0	0	0	0
12081	2	65	6	3	3	1	6	1	5	5	5	5	5	-6	-6	-6	-6	4	5	5	5	5	-6	-6	-6	-6	0	0	2	2	2	-5	-5	-5	-5	4	4	4	4	4	-6	-6	-6	-6	-6	-6	-6	-6	-6
12084	2	69	6	2	2	2	4	3	4	4	6	4	4	-6	0	0	0	5	6	6	5	0	-6	0	0	0	0	0	0	0	0	0	0	5	0	0	0	0	0	0	0	0	0	0	0	0	0	0	0
12088	2	63	5	4	3	3	1	3	5	1	0	5	-2	-6	-5	-2	-2	2	3	5	4	3	-6	-6	-1	-3	-1	-1	-2	-2	5	-5	-4	-5	-6	-1	-2	-2	-1	3	-6	-6	-3	-5	-5	-5	-5	-6	-5
12094	2	74	6	2	3	1	4	2	4	4	6	6	6	-3	-3	-6	-6	6	6	6	6	6	-4	-4	-4	-6	-6	-6	-6	-6	0	-6	-6	-6	-6	6	6	6	6	6	0	0	-5	-3	0	-4	4	4	4
12096	2	50	4	2	3	1	1	1	6	1	6	3	1	-6	0	-6	2	6	3	6	6	6	-6	0	-6	-5	0	0	0	0	4	0	0	0	0	0	0	0	-6	0	0	0	0	0	0	0	0	0	0
12099	1	18	1	1	1	3	5	1	6	5	6	6	4	-6	-2	-6	-5	5	4	4	5	6	-5	2	-4	-3	-3	-4	1	-2	4	2	5	-5	5	5	4	2	1	3	-3	5	-5	3	-4	-5	-2	-2	3
12101	1	52	4	2	1	1	1	1	6	3	6	6	6	-6	0	-6	-3	6	0	6	6	4	-6	0	-6	0	3	-4	3	3	5	-6	-4	-2	-4	6	6	6	6	6	-6	0	-5	-2	0	-3	6	6	6
12107	1	21	1	3	3	2	5	1	2	5	6	3	5	-5	-5	4	-4	3	5	6	4	5	-5	-4	-5	-5	1	0	-3	-3	0	2	3	1	1	-1	-2	-2	-4	-2	2	2	2	1	-2	-3	-5	-4	-2
12109	1	70	6	3	2	1	4	2	2	3	4	4	4	-6	-6	-6	0	6	6	6	6	6	-6	-6	-6	-5	6	6	6	5	5	-6	-6	-6	0	6	6	6	4	2	-6	-4	-6	-1	6	6	6	2	4
12113	1	35	3	3	1	3	2	1	5	5	6	6	6	-6	-4	-6	-6	6	6	6	6	6	-6	-3	-6	-6	3	4	2	1	-1	-1	3	1	1	3	3	3	2	1	-1	2	1	0	-3	-4	-3	-3	-3
12117	1	55	5	2	2	2	1	1	6	6	6	6	6	-6	-6	-6	6	5	5	5	6	6	-6	-6	-6	-6	0	1	1	1	1	1	1	1	1	6	6	6	6	6	-6	-6	-6	-6	0	0	0	0	0
12118	1	41	3	3	2	1	2	1	3	4	4	4	4	-6	0	-6	-6	2	4	3	3	3	-6	0	-6	-6	0	0	0	0	0	0	5	0	0	0	0	0	0	0	0	4	0	0	0	0	0	0	0
12119	1	68	6	2	3	3	4	1	6	3	6	6	6	-6	-6	-6	-6	6	4	6	6	6	-6	6	-6	-6	-4	-6	-2	4	4	-4	6	4	4	6	6	-4	-4	5	-4	6	4	0	-4	-4	4	4	4
12120	2	19	1	3	1	1	5	1	4	4	4	4	4	-5	3	0	0	2	2	2	2	2	-4	2	-4	0	0	0	0	0	0	0	3	0	0	4	4	4	6	0	-6	6	0	0	0	0	0	0	0
12131	2	26	2	4	3	3	1	1	6	3	6	3	5	-6	1	-6	-6	2	-1	-4	2	0	0	1	6	5	-1	-3	2	3	-2	0	5	3	5	-2	-4	2	-4	0	2	6	3	2	-3	-3	4	3	-1
12133	2	58	5	2	3	1	1	1	2	4	4	2	2	-6	-6	-6	-6	0	0	1	1	1	-6	-6	-6	-6	1	-2	-2	-6	-6	2	-3	-6	-6	6	6	6	6	6	-6	-6	-6	-6	-3	-3	-3	-6	-1
12135	1	58	5	3	3	3	2	2	6	6	6	6	6	0	0	-2	-2	6	6	6	6	0	-5	-2	-6	-6	6	6	6	6	6	-6	-3	-3	-3	6	6	6	6	6	-6	-4	-4	-4	-1	-1	-1	-1	-1
12143	2	37	3	3	3	2	6	1	5	5	5	5	5	-6	-6	-6	0	5	5	6	5	5	-6	-6	-6	-6	1	1	1	1	1	1	1	1	1	1	1	1	1	1	1	1	1	1	0	0	0	0	0
12145	2	73	6	3	1	3	4	2	6	6	6	6	5	-6	-2	-6	-6	6	6	6	6	5	-6	2	-5	-5	-6	-6	-6	4	-6	5	5	6	5	6	6	6	6	3	-6	2	-3	-6	-6	-6	-6	-6	-6
12152	2	54	4	4	2	2	1	1	4	4	6	6	6	-6	-6	-6	-6	4	4	4	4	4	-6	-6	-6	-6	-1	-1	-1	-4	2	-3	-3	0	-3	2	2	2	2	2	-5	-5	-5	-5	2	2	2	2	0
12157	2	19	1	3	3	2	5	1	6	3	6	6	6	-6	-6	-6	-6	6	3	6	6	2	-6	-6	-6	-6	0	0	0	2	2	0	0	0	0	5	0	5	5	5	-6	-6	-6	-6	1	1	1	1	1
12162	2	39	3	4	3	1	1	1	5	0	1	-3	5	-6	0	-6	-5	0	-3	2	-3	4	-3	0	-6	0	-6	-6	-6	-6	-6	6	6	6	6	-6	-6	-6	-6	-6	6	6	6	6	-6	-6	-6	-6	-6
12167	2	52	4	4	2	2	2	1	6	6	6	6	6	-6	-4	-6	-6	3	3	6	6	6	-6	-4	-6	-6	-1	-1	5	-1	-1	-4	-3	-2	-5	6	6	6	4	2	-6	-4	4	-6	0	0	0	-3	-6
12180	1	23	1	3	2	2	5	1	1	4	6	4	4	-6	2	-6	-2	2	6	4	5	5	-4	3	-6	1	4	1	2	4	5	1	5	-3	3	4	5	5	5	5	-2	4	-2	2	-1	-2	-1	4	4
12184	2	59	5	4	1	1	6	3	6	6	6	6	6	-6	5	-6	-6	0	0	0	0	0	-6	5	-6	-6	-5	-5	0	0	0	5	6	0	5	3	3	3	3	-1	-1	5	-5	-5	-6	-6	-6	0	5
12186	1	66	6	4	2	2	4	1	6	6	6	6	6	-6	-6	-6	-6	6	6	6	6	6	-6	-6	-6	-6	1	3	1	1	3	1	1	1	3	3	3	3	2	3	-6	-3	0	2	0	0	2	0	2
12188	1	61	5	3	2	2	2	1	6	6	6	6	6	-6	2	-6	-6	6	6	6	6	6	-6	2	-6	0	0	0	0	0	0	0	6	0	0	0	0	0	0	0	0	0	0	0	0	0	0	0	0
12190	1	43	3	1	1	2	1	1	6	6	6	6	6	-6	6	-6	-6	6	6	6	6	6	-6	6	-6	6	-6	-1	-1	2	6	3	6	0	1	0	0	0	0	0	0	0	1	1	0	0	0	0	0
12193	2	51	4	3	3	2	1	1	6	5	6	4	4	-6	-4	-6	-4	6	6	6	-2	1	-6	-6	-6	-6	0	5	-3	1	3	-6	-6	0	-4	-1	1	-1	0	0	-6	-6	0	-6	-3	-3	-2	-4	-2
12196	1	70	6	3	3	2	4	2	0	3	3	3	3	-6	-6	-6	-6	0	3	3	3	3	-6	-6	-6	-6	0	2	2	2	2	-6	-6	-6	-6	0	3	3	3	3	-6	-6	-6	-6	0	3	3	3	3
12198	1	32	2	4	1	1	1	1	-2	0	-2	2	-1	1	2	-3	-1	-3	1	-1	-2	2	0	0	-3	2	-2	0	2	4	2	0	2	0	2	-3	0	-1	-1	1	-1	-3	0	-1	-3	-2	-3	-1	2
12201	2	49	4	2	1	3	1	3	6	6	6	6	6	-1	-1	-1	-1	6	6	6	6	6	1	1	1	1	-6	-6	-6	-6	-6	-6	-6	6	6	-6	-6	-6	-6	-6	-6	-6	-6	-6	-6	-6	-6	-6	-6
12212	2	62	5	4	1	3	2	1	3	3	3	3	3	-5	1	1	3	2	2	2	2	2	-3	-1	-2	-6	2	3	3	2	3	-2	-3	-4	-3	4	4	4	4	4	-4	-1	-3	-1	1	3	3	3	3
12214	2	55	5	3	1	1	4	1	4	4	5	5	4	-6	-5	-5	0	2	3	4	4	4	-6	-5	-6	-5	0	0	0	0	0	0	0	0	0	2	3	3	3	3	-1	0	0	0	0	0	2	0	2
12220	2	70	6	4	3	3	6	2	1	2	-1	1	1	-6	-6	1	1	6	5	5	4	-3	-6	-6	-3	-3	1	5	4	2	-6	-6	-6	-3	-6	6	6	6	4	-2	-6	-6	-4	-2	0	6	0	0	4
12221	1	57	5	3	2	1	2	1	2	0	4	6	6	-6	6	-6	-6	-6	-6	-6	0	-4	-6	6	-6	-6	-6	-6	-6	-6	6	6	6	6	6	-6	-6	-4	6	-6	6	6	6	0	-6	-6	-6	-6	-6
12222	2	53	4	3	2	2	1	1	6	6	6	4	6	-6	0	-6	3	0	4	2	0	6	2	0	2	2	0	5	2	-2	4	-1	2	2	2	6	6	6	4	0	-6	0	0	-3	-4	-1	-1	-3	0
12231	1	50	4	2	1	2	1	1	6	6	6	6	6	-6	-6	-6	-6	6	6	6	6	6	-6	-6	-6	-6	6	6	6	6	6	-6	-6	-6	-6	6	6	6	6	6	-6	-6	-6	-6	0	0	0	0	0
12240	1	20	1	2	3	1	1	1	4	4	4	4	4	-4	-5	-5	-5	5	5	3	5	5	0	-2	-3	-5	1	1	1	1	1	1	1	1	1	3	3	3	3	3	-1	0	-2	-2	-1	-1	-1	-1	-1
12246	1	34	2	3	3	1	1	1	4	5	4	5	6	-6	2	-6	-5	1	2	4	2	3	-5	-1	-4	0	0	0	0	-2	2	0	3	3	2	2	3	3	0	4	-3	3	0	2	0	0	0	0	2
12249	2	50	4	3	2	2	1	1	1	1	1	1	1	-4	1	1	-4	2	2	2	1	2	-4	-4	1	-4	1	1	1	1	0	-3	1	1	1	0	0	0	0	0	-3	0	1	0	0	0	0	0	1
12253	1	31	2	4	3	1	1	1	0	0	0	0	0	-4	0	0	0	0	0	0	0	0	0	0	0	0	0	0	0	0	0	0	0	0	0	0	0	0	0	0	0	0	0	0	0	0	0	0	0
12256	2	67	6	3	2	3	4	3	6	6	6	6	6	-6	-6	-6	-6	6	6	6	6	6	-6	-6	-6	-6	-6	-6	-6	-6	-6	6	6	6	6	6	6	6	6	6	-6	6	-6	6	-6	-6	-6	-6	-6
12260	1	58	5	3	3	2	2	1	-1	-3	-3	-3	0	-6	-6	-6	-6	0	0	0	0	0	-4	-6	-6	-6	0	0	0	0	-3	0	-6	-5	-6	0	0	0	-2	0	-2	-5	-5	-5	0	0	0	-2	6
12261	2	45	4	3	3	2	1	2	1	3	0	3	3	0	0	0	0	4	-1	4	4	6	-6	-6	0	0	0	0	-5	0	0	5	2	3	3	-3	0	0	-4	0	4	0	3	4	0	0	0	0	0
12275	1	73	6	3	3	1	4	1	6	5	5	6	5	-5	-4	-6	-4	-1	-1	0	0	0	-3	3	0	0	-4	4	0	0	0	0	0	-4	0	0	0	0	-4	0	0	4	0	0	-5	-5	-5	-5	0
12281	2	42	3	4	2	2	1	1	2	2	3	2	2	-5	-4	-5	-5	2	2	2	0	1	-4	-5	-5	-4	-3	-3	-3	-4	-3	2	-3	0	-2	0	-1	-1	-1	-2	0	-2	-2	-2	-3	-4	-4	-4	-4
12283	1	41	3	1	2	3	1	1	2	2	-2	2	-2	-2	3	0	-1	5	5	5	5	5	-5	5	-1	2	5	5	4	5	5	-5	0	-5	-4	5	5	5	5	5	-5	0	-5	1	-1	1	0	0	0
12285	1	40	3	4	3	2	1	1	5	5	5	5	5	-6	1	-6	-6	3	4	2	6	5	-5	6	-6	2	0	-1	-3	2	1	3	4	-2	-1	1	0	1	0	3	-2	0	-2	-1	-3	-4	-2	-2	4
12289	2	67	6	2	1	1	4	1	6	2	6	6	6	-6	1	-6	1	6	6	6	6	6	-6	2	0	3	6	6	6	5	6	-4	2	2	5	5	5	6	3	6	0	6	2	6	3	5	6	4	4
12294	2	19	1	3	1	3	5	1	2	4	4	4	1	-3	-2	-4	-4	2	3	4	5	-1	-4	-3	-5	-6	1	-3	-3	3	3	4	4	2	-3	3	3	3	5	4	0	-2	-2	-2	-2	-2	-2	-2	2
12302	2	42	3	3	1	3	6	1	5	4	1	3	1	-3	4	-3	0	0	0	0	3	3	-4	0	-6	-4	-3	0	-3	-5	0	6	6	0	0	0	0	-1	-3	0	3	-3	0	-2	-6	-6	-6	-6	0
12306	1	45	4	4	1	3	1	2	1	-2	1	1	1	-6	-6	-6	-6	0	-4	1	1	1	-3	-6	-6	-6	-6	-6	-6	-6	6	6	6	0	0	-6	-6	0	-6	6	0	6	0	0	-6	-6	-6	-6	6
12314	1	34	2	4	3	1	1	1	3	3	3	5	6	-6	-6	-6	-5	1	1	4	2	4	-2	-6	-2	-4	0	0	0	1	1	2	-2	0	-1	0	0	0	2	3	0	-1	0	-1	-2	-2	-2	1	0
12315	2	49	4	3	2	1	2	2	6	0	6	6	6	-6	-6	-6	-6	6	6	6	6	6	-6	-6	-6	-6	-6	-6	-6	-6	-6	-6	-6	-6	-6	6	6	6	6	6	-6	-6	-6	-6	-6	-6	-6	-6	-6
12320	2	40	3	4	1	2	6	3	6	6	6	6	6	-6	-4	-6	-4	6	6	4	6	6	-6	-4	-4	-4	-3	-5	-5	-5	0	0	-2	0	0	0	-4	-4	-4	0	-2	-2	-2	-2	-6	-6	-6	-6	-5
12327	1	78	6	3	3	2	4	3	2	2	4	4	5	-2	-4	-4	-5	3	3	5	-1	3	-5	-5	-5	-5	-5	-5	-5	-5	-5	-5	-5	-5	-5	-2	-1	-1	0	0	0	0	0	0	-4	-5	-2	-3	-5
12332	1	44	3	2	2	3	2	1	1	-2	0	-4	0	-1	-1	0	-1	-3	-3	-3	-3	-3	-3	-3	-3	-3	-2	-1	-1	-2	-1	-2	-1	-4	-1	1	0	0	0	0	1	0	1	0	0	0	0	0	0
12333	1	53	4	3	3	2	2	1	6	3	6	3	5	-6	-6	-6	-6	6	3	4	4	6	-6	-6	-6	-6	-1	-1	-1	-6	6	-6	5	2	1	2	0	2	-6	6	-2	2	0	0	0	1	4	-6	6
12339	2	46	4	1	2	1	1	1	5	5	4	4	5	-6	-4	-4	-4	1	3	3	3	4	-2	-4	-5	-5	3	4	0	0	4	-4	-1	-1	0	5	5	5	5	5	-4	-4	-4	-2	0	1	3	1	4
12341	1	32	2	4	2	2	2	1	6	6	3	3	4	-6	6	-6	-3	2	2	-5	6	6	-6	6	0	0	0	0	0	0	0	0	0	0	0	0	0	0	0	0	0	0	0	0	0	0	0	0	0
12351	1	54	4	3	3	2	1	1	3	5	5	5	3	5	-6	-6	-6	5	5	5	5	5	-6	-6	-6	-6	-1	-1	1	3	1	-6	-6	-2	-6	0	2	2	2	2	-6	-6	-6	-6	-6	-6	-6	0	3
12352	2	72	6	4	3	2	4	2	-4	5	1	3	4	-6	-6	-6	-6	5	4	5	4	5	-6	-6	-6	-6	-2	-1	4	-2	-2	-5	-5	-2	-5	5	5	5	5	2	-5	-5	-5	-5	-3	-5	-3	-5	-5
12354	2	70	6	1	1	1	4	1	3	5	3	2	5	-1	1	3	0	2	4	4	2	2	-3	-1	0	-3	3	3	0	0	0	-2	-1	-1	-1	2	3	4	3	4	-2	-1	1	1	-4	4	-3	-3	1
12356	2	79	6	4	3	3	6	1	4	2	6	5	5	-6	-6	-6	-5	6	6	6	6	6	-6	-6	-6	-5	3	2	2	2	2	-1	-3	0	0	6	6	6	6	6	-6	-6	-5	-6	-4	-4	-4	-4	-4
12358	1	37	3	2	3	3	1	1	5	6	6	6	-1	-6	-5	-6	-2	5	6	3	-3	1	4	-2	5	1	2	1	0	-1	2	2	3	2	2	3	-1	0	3	3	2	0	1	-3	-5	-5	-6	-4	6
12367	1	65	6	3	3	1	4	2	6	4	6	6	6	-6	6	-6	-2	6	6	6	6	2	-6	6	-6	-1	-6	-6	-6	-6	-6	6	6	6	6	0	0	0	0	0	0	0	0	0	-6	-6	-6	-6	-6
12374	1	38	3	3	2	1	2	1	3	3	2	2	3	-1	0	-1	-3	0	0	-1	0	1	1	0	0	-2	0	-3	-2	-1	0	0	0	1	0	-2	-3	-4	-2	-1	2	0	-1	0	-5	-5	-5	-3	-2
12375	1	71	6	3	2	1	4	3	3	4	4	4	4	-5	-3	6	6	6	6	6	6	2	0	2	2	2	-5	-5	0	0	0	0	4	0	0	-5	-5	-5	-5	1	5	5	5	1	-6	-6	-6	-6	-6
12377	1	32	2	4	3	3	3	1	0	0	0	0	0	0	0	0	0	0	0	0	0	0	0	0	0	0	0	0	0	0	0	0	0	0	0	0	0	0	0	0	0	0	0	0	0	0	0	0	0
12378	2	60	5	3	2	2	1	2	6	-4	6	6	6	-6	-1	6	-6	6	-6	6	6	6	-6	0	6	-6	0	6	0	-6	0	-6	6	0	0	0	6	0	-6	0	-6	6	0	0	0	6	0	-6	0
12394	2	66	6	2	2	2	4	1	6	6	6	6	6	-6	-6	-6	-6	6	6	6	6	6	-6	-6	-6	0	0	2	0	0	0	0	3	3	3	0	0	0	0	0	0	0	0	0	0	0	-4	0	0
12400	2	29	2	3	1	3	1	1	3	6	6	5	1	-6	-6	-6	-6	0	1	6	2	0	-6	-6	-6	-6	-1	0	0	-4	0	1	0	1	0	0	1	1	0	-4	-4	0	1	-6	-3	-3	0	-3	-6
12402	2	72	6	3	2	2	4	2	6	6	6	6	6	-6	-6	-6	-6	5	5	0	-3	-3	-6	3	-6	-6	-6	-6	-6	-6	-6	2	-6	6	6	-3	-3	-3	-6	-6	-6	1	3	-5	-6	-6	-6	-6	-6
12407	2	49	4	4	3	2	1	2	6	6	6	6	6	-6	-6	-6	-6	6	6	6	6	6	-6	-6	-6	-6	0	0	0	-6	0	-6	0	0	-6	0	0	0	-6	0	-6	0	0	-6	-6	-6	0	0	6
12408	1	53	4	2	3	1	1	1	5	5	5	5	5	-6	-1	-4	-5	0	0	0	0	0	0	0	0	0	1	1	1	-2	0	-1	1	-1	2	4	3	4	3	4	-5	-4	-3	-2	-4	-4	-3	-6	1
12413	2	69	6	3	3	2	4	1	0	0	0	0	0	0	0	0	0	0	0	0	0	0	0	0	0	0	-1	-1	-1	-1	-1	-1	-1	-1	-1	-1	-1	-1	-1	-1	-1	-1	-1	-1	-1	-1	-1	-1	-1
12416	2	19	1	3	1	3	5	2	-2	4	6	6	6	-6	1	-6	-6	6	6	6	3	1	-6	5	-6	6	-6	-6	-5	-5	-5	6	6	6	6	-1	-1	-1	2	-1	-3	-4	-4	0	-6	-6	-6	-6	-6
12417	2	73	6	2	3	1	4	3	3	1	1	-1	0	0	0	0	0	-1	-1	2	2	2	0	0	0	0	0	0	1	1	1	0	0	0	0	0	0	-1	0	0	0	0	0	0	-3	-3	-3	-3	2
12422	2	40	3	4	3	1	6	1	6	6	6	6	6	-6	-4	-6	-6	6	6	6	6	5	-6	3	-6	1	-6	0	0	3	3	6	5	5	5	-2	-1	2	5	5	1	2	2	2	-3	-3	-3	4	4
12431	1	28	2	4	1	3	1	1	2	3	4	1	2	-4	-3	-4	-3	4	4	5	3	3	-5	1	-5	-5	-1	3	2	3	-3	-5	-1	-1	0	2	3	3	1	2	-4	2	-5	-3	-3	-2	0	-4	-5
12439	1	45	4	3	1	3	1	1	6	6	6	6	6	-6	-6	-6	-6	6	6	6	6	6	-6	-6	-6	-6	6	6	6	6	6	0	0	0	-2	6	6	6	6	6	-6	0	-6	0	-4	-6	-6	-5	3
12443	2	20	1	3	1	1	5	1	6	6	6	6	6	-6	-3	-4	-2	5	6	6	6	6	-6	-2	-3	-2	2	2	0	1	3	-3	-2	2	2	4	4	6	6	5	-6	-6	0	-3	1	0	1	1	1
12452	2	56	5	3	2	1	3	1	0	0	3	0	0	0	0	0	0	0	0	3	3	3	-3	0	0	0	-6	-6	-6	-6	-6	6	0	6	0	0	0	3	3	3	0	0	3	0	-6	-6	-6	-4	-6
12453	2	37	3	2	1	3	1	2	6	4	1	1	3	0	0	0	-3	4	4	4	5	4	0	-2	-1	-2	-2	-3	-5	-1	0	-5	2	-3	-3	1	0	1	1	-2	2	-1	-3	2	-5	-5	4	-2	-4
12480	2	36	3	3	2	2	6	1	5	6	5	5	3	2	2	-5	-5	2	2	2	0	1	-4	1	-5	-5	0	-2	-2	1	0	-2	3	1	3	0	-3	-2	-2	1	0	3	3	3	-4	-4	-4	4	2
12481	1	62	5	4	3	2	2	1	3	4	6	4	5	-6	0	-5	0	3	4	4	4	4	-6	1	-4	0	1	0	0	1	3	0	0	3	3	-2	-3	0	0	0	-2	0	4	2	-4	-1	-4	-1	2
12488	2	33	2	4	1	3	1	1	6	6	6	6	6	-6	-6	-6	-6	4	6	6	6	6	-6	4	-6	4	2	3	-1	-5	5	0	5	0	4	2	-2	0	-1	2	-4	6	0	3	-2	-3	-6	-3	6
12514	1	67	6	1	2	1	4	1	6	6	6	6	6	-6	-6	-6	-6	6	6	6	6	3	-6	-6	-6	-6	6	6	6	6	4	-6	-6	-6	-6	6	6	6	6	4	-6	-6	-6	-6	-6	-6	-6	-6	-6
12516	1	51	4	3	3	1	2	1	1	1	1	1	6	-6	-6	-6	-6	0	0	0	0	0	-6	-6	-6	-6	0	0	0	2	3	0	0	0	0	0	0	0	0	2	0	0	0	0	-6	-6	-6	3	3
12517	2	21	1	3	3	1	5	1	4	4	6	2	2	-6	-5	-5	-5	4	4	5	4	3	-6	-6	-6	-6	1	0	-1	1	3	1	2	0	2	4	0	3	4	3	-2	2	-1	-3	4	3	4	3	3
12530	2	78	6	2	2	1	4	2	6	6	6	6	6	-6	-6	-6	-6	6	6	6	6	6	-6	-6	-6	-6	-6	6	0	-6	6	-6	6	6	-6	6	6	6	6	6	-6	-6	-6	-6	-6	-6	-6	-6	-6
12531	1	64	5	3	1	3	1	2	6	6	6	6	6	-6	-6	-6	-4	6	6	6	6	6	-6	-6	-6	-4	0	0	-2	0	0	-2	0	2	2	0	1	-2	-2	2	-2	-2	2	2	-1	0	-3	-3	1
12533	1	30	2	4	3	2	1	1	6	6	6	6	0	-6	-6	-6	-6	2	2	2	6	0	1	-6	-6	-6	2	-2	0	6	6	-6	1	-3	-4	0	-3	-3	4	1	2	1	-4	-6	-4	-5	-5	5	6
12535	1	45	4	2	2	2	4	1	6	6	6	6	6	-6	-6	-6	-6	6	6	6	6	6	-6	-6	-6	-6	-6	-6	-6	-6	-6	6	-6	6	-6	6	6	6	6	6	-6	-6	-6	-6	-6	-6	-6	-6	-6
12536	2	54	4	2	2	2	1	3	5	5	5	5	5	-6	-5	-5	-5	5	5	5	5	5	-6	-6	-5	-5	-4	-4	-4	-4	-4	-4	-4	-4	-4	0	2	1	1	0	0	-4	-1	-1	0	0	0	0	0
12544	2	49	4	3	1	1	1	3	6	4	6	6	6	-6	-3	6	-5	5	5	6	6	5	-6	-1	-6	-5	0	4	0	-4	3	0	4	0	5	2	4	3	1	4	-6	2	-4	3	-3	1	0	-5	3
12548	2	51	4	2	2	2	1	1	6	6	6	6	6	-6	-6	-6	-6	4	4	4	4	4	4	4	4	4	6	2	6	4	-2	-6	-6	-1	-3	6	6	6	6	-3	-3	-6	6	-6	-3	-6	-4	-5	-6
12549	2	37	3	2	3	3	3	1	6	5	6	6	6	-6	-3	-5	-5	6	6	6	6	6	-6	-4	-5	-4	6	5	4	5	5	-6	-5	-5	-4	6	5	5	6	5	-6	-5	-5	-4	-1	-1	-1	0	-1
12550	2	68	6	2	3	1	4	1	0	-3	-1	-3	1	-6	-2	-1	2	-1	3	1	-2	-2	-6	4	-3	3	-5	-5	-4	-6	-5	-4	4	0	4	-4	-6	-4	-5	-6	3	3	1	4	-5	-6	-6	-6	-5
12555	2	71	6	3	2	1	4	1	6	6	6	6	6	-6	-6	-6	-2	5	5	6	5	5	-6	-5	-6	-2	1	2	4	4	6	-5	-5	-5	-5	-6	-6	-6	-6	-6	-6	-6	6	6	-1	-1	-1	-1	-1
12561	2	87	6	2	3	2	4	2	5	6	6	4	6	-6	-6	-6	-6	6	6	6	5	6	-6	-6	-6	-6	0	3	2	-6	-6	-6	3	3	4	6	6	6	6	6	-6	-6	-6	-6	-1	-3	-5	-6	-1
12562	2	75	6	3	2	1	4	1	5	6	6	6	5	-6	-6	-6	-6	3	6	6	6	4	-6	-6	-6	4	-4	-5	-6	-6	-1	-6	-6	-6	6	-5	-6	-6	-6	-6	-6	-6	-6	-6	-6	-6	-6	-6	-6
12565	2	43	3	4	1	1	6	3	3	3	3	3	3	3	3	3	3	0	0	0	0	0	0	0	0	0	0	0	0	0	0	0	0	0	0	0	0	0	0	0	0	5	0	0	0	0	0	0	0
12567	2	58	5	2	2	3	4	3	6	4	4	6	6	-6	-6	-6	-6	6	5	5	5	5	-6	-6	-6	-6	0	0	4	-4	0	1	0	0	0	0	1	1	0	2	2	-6	2	2	0	-1	0	-1	-1
12569	1	69	6	3	3	3	6	2	3	4	4	4	3	-4	-4	-4	1	4	3	4	4	2	-2	-2	2	1	3	2	3	1	1	-1	-2	0	-1	1	1	2	2	1	-1	-1	1	-1	1	-1	1	-1	2
12577	1	64	5	2	2	1	4	2	6	6	6	3	6	-6	-6	-6	-4	6	6	6	-1	6	-6	-6	-6	-6	0	0	0	0	0	0	0	0	0	6	6	6	6	6	-6	-6	-6	-6	0	0	0	0	0
12578	1	79	6	4	2	1	4	2	6	6	6	4	1	-5	-5	-5	3	6	6	6	6	0	-6	-6	-6	0	0	6	6	0	0	-6	0	0	0	-6	6	2	-4	0	-4	4	4	0	-6	5	-6	-6	1
12581	2	79	6	3	3	2	4	3	-1	6	6	6	-3	6	5	-3	6	6	6	6	6	1	2	3	3	4	6	6	6	6	6	0	3	4	3	6	6	6	6	6	-6	6	-6	-6	6	6	6	6	-3
12592	1	78	6	3	2	1	4	2	6	6	6	6	6	-6	-6	-6	-4	6	4	4	4	4	-6	-6	-6	-6	-4	-5	-6	4	0	-4	4	4	1	-1	-3	-1	-1	0	5	5	5	-1	-1	2	2	2	5
12600	1	43	3	4	2	1	1	1	6	4	6	2	4	-6	0	-2	1	-1	1	-2	-2	0	1	0	0	0	5	5	5	5	5	2	3	4	2	6	6	3	6	6	-6	2	-4	2	-6	-6	-6	-6	-6
12604	2	73	6	3	2	2	4	1	5	5	5	5	5	-6	-1	-1	-5	2	2	2	3	2	-5	-1	4	-1	-3	-3	-6	-6	-3	3	0	6	6	0	0	0	0	0	0	0	0	0	-1	-1	-1	-4	-1
12609	1	48	4	2	3	2	2	1	6	6	5	6	6	-6	-6	-6	-5	6	6	6	6	6	-6	-6	-6	-6	-1	-1	-1	-5	3	-5	-5	0	-2	6	6	6	4	6	-6	-6	-6	-6	1	1	1	-6	5
12613	2	17	1	1	3	3	5	1	4	2	2	0	1	-1	3	0	-4	1	1	2	1	2	-4	-4	-4	-3	0	1	-2	0	2	-4	-3	-2	-1	-2	-2	1	-1	-1	2	-2	4	-2	-2	0	0	0	3
12616	2	35	3	4	3	3	3	1	2	1	1	2	5	-3	5	-1	-1	0	0	1	1	3	-2	-1	0	0	1	2	2	0	2	0	1	1	0	-2	0	0	-2	5	-6	-2	-4	-2	-6	-5	-4	-4	-4
12624	1	23	1	1	1	3	1	1	0	0	0	0	0	0	0	0	0	1	1	1	-1	-2	2	3	-2	-2	3	0	1	-2	-1	1	3	4	-1	-1	-1	-1	-1	-1	-1	-1	-1	-1	-1	-2	0	0	-1
12625	2	76	6	3	2	1	4	2	-1	1	1	-4	1	-5	-1	-1	4	4	4	4	-5	-5	-5	-5	-3	-3	0	3	0	3	3	4	4	4	4	3	3	3	0	0	3	3	3	3	1	1	1	1	1
12626	2	42	3	4	3	3	6	2	6	6	6	6	6	-6	-4	-6	-5	5	5	5	5	5	-6	-3	-6	-3	0	0	0	-1	0	0	1	0	1	0	0	0	-1	1	-6	1	0	1	0	0	-1	-1	0
12628	2	61	5	3	3	3	1	2	4	3	4	4	4	-6	-6	-5	-5	1	3	2	2	4	-5	-6	-5	-6	0	1	1	2	2	-5	-5	-6	-6	-1	-1	0	0	0	-5	-5	-5	-5	-2	-2	-1	-1	-2
12632	2	64	5	4	1	3	6	1	6	6	6	6	3	-6	0	-6	-6	0	0	0	0	0	0	0	0	0	-6	-6	-6	-6	-6	-6	-6	-6	-6	-4	-4	-6	-6	-6	-6	-2	-6	-6	-6	0	-6	0	0
12633	2	26	2	3	2	2	1	1	4	4	4	3	2	2	0	0	0	0	0	0	0	0	0	0	0	0	-4	1	-4	0	4	-1	-2	3	-1	2	-2	0	2	1	1	-1	2	-3	0	0	0	0	0
12636	1	62	5	2	3	2	6	2	0	0	0	0	0	0	0	0	0	0	0	0	0	0	0	0	0	0	0	0	0	0	0	0	0	0	0	0	0	0	0	0	0	0	0	0	0	0	0	0	0
12648	2	57	5	2	2	2	2	1	2	4	5	0	4	-5	-2	-4	4	0	4	2	1	4	-5	0	-5	-3	0	0	0	1	-1	-3	0	-2	-2	0	4	1	0	4	-2	0	1	-3	2	3	0	1	3
12652	1	80	6	2	2	3	4	2	4	4	4	4	4	-5	-5	-5	-5	3	3	3	3	3	-4	-4	-4	-4	3	3	3	3	3	-4	-4	-4	-4	3	3	3	3	3	-5	-5	-5	-5	-4	-4	-4	-4	-4
12653	1	50	4	2	3	2	1	1	5	6	6	6	6	-6	-6	-6	-1	5	5	5	-1	1	-6	-6	-6	3	5	5	4	-1	5	-6	-6	-2	-6	5	6	6	6	5	-6	-2	-6	-5	6	0	1	-3	-5
12655	2	59	5	4	3	2	2	1	5	6	5	5	5	-6	-6	-6	-6	5	5	5	5	5	-6	-6	-6	-6	5	5	5	5	5	-6	-6	-6	-6	5	5	5	5	5	-6	-6	-6	-6	5	5	5	5	5
12656	1	53	4	2	2	1	1	1	6	6	6	6	6	-6	-6	-6	-4	6	6	6	6	6	-6	-3	-5	-3	-5	0	-4	2	6	4	0	-3	2	-3	6	3	5	6	-6	-3	-5	-5	-6	6	0	0	6
12659	2	73	6	2	2	1	4	2	5	5	5	5	5	-6	-6	-6	-6	5	3	4	4	5	-6	-6	-6	-6	0	0	1	1	-1	-3	-6	-5	-5	1	1	1	1	1	-6	-6	-6	-6	-6	-6	-6	-6	-6
12662	2	30	2	3	3	1	6	1	4	-2	4	1	3	-1	5	0	1	3	-3	3	3	3	0	3	-1	3	-4	-5	-3	-3	-5	0	5	-2	5	1	2	2	2	3	0	4	-2	3	-4	-4	-4	-4	-6
12667	2	72	6	3	1	3	4	2	-2	-2	-2	-1	-3	-3	-3	-6	1	-2	-3	-3	-2	-1	-2	-3	-2	-2	-3	-2	-3	-2	-3	-2	-2	-2	1	-1	-6	-2	-1	-2	-6	-2	0	-1	0	-6	-2	-2	-1
12673	2	32	2	3	1	2	2	1	6	4	5	6	5	-6	-6	-6	-6	2	1	1	1	2	-6	-6	-6	-6	-1	-1	-1	-1	-1	-1	-5	2	-1	-2	-2	-2	-1	-1	-3	-2	-2	-2	-2	-1	-2	-2	-2
12675	1	70	6	2	2	2	4	2	6	6	6	6	0	-6	0	-6	-6	6	6	6	6	0	-6	0	-6	-6	0	0	0	0	0	0	0	0	0	0	0	0	0	0	0	0	0	0	0	0	0	0	0
12686	2	70	6	2	3	2	4	2	6	6	6	6	6	-6	-6	-6	0	6	6	6	6	6	-6	0	-6	0	-6	-6	-6	-6	-6	6	6	6	6	0	0	0	0	0	0	0	0	0	-6	-6	-6	-6	-6
12691	2	43	3	2	3	2	1	1	3	0	2	4	4	-5	-5	-5	-5	4	3	5	5	5	-5	-5	-5	-5	0	-3	-4	-3	-4	-2	-5	4	-5	4	2	4	5	5	-5	-5	-5	-5	-5	-5	-5	-5	-5
12695	1	38	3	2	1	3	1	1	3	2	-1	4	1	4	0	4	1	1	6	-1	3	-1	4	3	4	3	3	2	3	2	4	1	4	0	4	1	3	-1	4	1	3	0	3	-1	3	0	4	1	5
12704	1	35	3	4	3	2	2	1	-3	1	-2	1	-1	0	-2	0	1	-3	3	1	-1	3	-1	-3	1	-1	-1	3	-2	-2	0	-1	0	-1	-1	2	-3	-2	1	-3	0	2	-3	-1	1	-3	2	0	1
12707	2	38	3	3	1	3	6	1	4	1	4	4	3	-6	-6	-6	-4	1	-1	3	3	3	-6	-6	-6	-5	0	0	0	-2	4	0	-4	0	-4	0	0	3	0	4	-5	-6	0	-5	0	0	3	0	3
12709	2	85	6	3	3	3	4	2	3	4	5	6	6	-6	2	-6	-6	2	5	5	5	6	-6	3	-6	-6	0	2	1	0	5	-6	3	0	-6	1	2	1	4	6	-6	3	0	-6	1	1	0	3	6
12716	1	71	6	4	3	1	6	1	6	6	6	6	4	-6	0	0	2	6	6	6	4	6	-6	0	0	2	0	0	0	0	0	0	0	0	0	3	3	6	0	2	-6	-6	-6	0	0	0	0	0	0
12726	2	38	3	3	1	2	1	1	6	5	5	5	5	-6	0	0	-4	2	2	2	2	2	-4	0	0	-4	0	0	0	0	0	3	0	0	0	-3	-6	0	0	0	3	0	0	0	2	2	2	2	0
12733	2	44	3	2	2	1	3	1	6	6	6	6	6	-6	-6	-6	-6	6	6	6	6	6	-6	-6	-6	-6	-4	-3	-6	-6	-6	0	5	6	6	0	0	0	2	0	0	4	3	4	-6	-6	-6	0	-6
12741	2	70	6	3	3	3	4	2	5	4	6	6	3	-6	-6	-6	-5	5	5	5	5	3	-6	-6	-6	-4	0	0	3	1	0	3	3	0	0	0	0	2	0	-2	0	3	0	-2	-5	-6	-6	-6	0
12746	2	49	4	2	3	1	1	1	6	0	6	6	6	-6	0	-6	0	6	0	6	6	6	0	0	-1	0	0	0	0	0	0	0	0	0	0	0	0	0	0	5	0	0	0	0	0	4	4	4	3
12762	1	46	4	4	3	2	2	1	4	4	4	4	4	-5	4	-5	-5	3	4	3	4	2	-6	5	-5	-5	-1	1	2	2	4	-6	4	-6	-3	-2	1	2	3	3	-6	4	-5	-5	-6	-6	-6	-6	-6
12764	2	52	4	3	3	2	3	2	0	4	3	3	2	-5	-6	-5	-5	6	6	6	5	5	-6	-6	-6	-6	6	6	6	6	4	-6	-6	-6	-6	6	6	5	6	5	-6	-6	-6	-6	3	-1	-1	-1	-3
12765	1	52	4	4	2	1	6	2	6	6	6	6	6	-6	-6	-6	-6	3	3	3	3	3	-6	-6	-6	-6	-6	-6	0	-6	0	0	3	3	0	-6	-6	-6	-6	0	6	6	6	0	-6	-6	-6	-6	-6
12789	2	41	3	3	3	2	1	1	2	-2	2	0	0	-1	2	1	-1	3	4	2	0	0	0	2	-6	-2	-2	-2	2	0	3	-1	2	1	0	-3	-1	-1	-1	-1	-1	-1	-1	-3	-3	1	1	-1	-3
12791	2	43	3	3	1	3	1	1	6	6	6	6	-4	-6	-6	-6	-6	6	6	6	6	4	-6	-6	-6	-6	6	6	6	6	0	-6	-6	1	-6	6	6	6	6	6	-6	-6	-6	-6	-3	-1	-1	-4	4
12794	1	19	1	1	3	1	5	1	4	2	6	5	6	-6	-2	-6	-6	6	4	3	4	6	-6	1	-6	-6	2	2	0	4	4	-4	6	-1	2	3	3	0	4	3	-6	3	-3	-6	-1	-6	-1	1	1
12798	1	42	3	2	1	1	2	1	2	2	5	2	2	-6	-6	-6	-6	4	4	4	4	4	-6	-6	-6	-6	0	-1	-1	-1	-1	-2	-3	-1	-2	0	-2	0	-2	-2	0	-2	-2	-2	-2	-2	-2	-2	0
12812	2	54	4	1	3	1	1	2	6	5	6	6	5	-6	0	0	0	6	6	6	6	6	-6	0	6	6	-1	2	2	-2	2	-2	-2	-1	0	0	0	0	0	2	0	-2	0	2	0	0	0	0	2
12817	2	71	6	2	2	2	4	1	-6	0	6	0	6	-6	6	6	6	6	6	6	6	6	-6	6	6	6	6	6	6	6	6	-6	6	6	6	6	6	6	6	6	-6	6	6	6	6	6	6	6	6
12822	2	24	1	3	1	1	1	1	5	2	3	3	5	-5	-2	-2	-2	0	0	-1	-2	1	1	1	1	1	-3	-1	-2	-1	-2	-1	-1	-1	-1	-4	-2	-4	-2	-3	-2	-2	-2	-3	-3	-3	-2	-2	-3
12823	1	63	5	4	3	1	6	1	0	0	6	0	5	-6	2	-3	-5	0	0	2	-2	1	-6	-4	0	-3	-3	-3	-3	-5	-3	-3	-3	-3	-1	0	0	0	0	0	-2	3	2	0	-6	-6	-6	-6	-6
12829	2	42	3	4	1	3	2	1	5	0	4	4	4	-6	-6	-6	-6	2	2	2	2	2	-6	-6	-6	-6	0	0	0	0	0	0	0	0	0	1	0	2	0	2	-5	-5	-5	-5	0	0	0	0	0
12834	2	45	4	2	2	1	1	1	5	0	5	5	0	-6	-6	-6	1	0	2	4	3	5	-5	-5	-4	-1	0	0	-4	0	0	0	0	0	0	1	2	-2	3	3	-4	-2	-3	-5	0	0	0	0	0
12837	1	67	6	4	2	2	6	1	6	6	6	6	6	-6	-6	-6	-6	3	3	3	3	3	-3	-3	-3	-3	0	0	0	0	0	0	0	0	0	0	0	0	0	0	0	0	0	0	0	0	0	0	0
12839	2	51	4	2	2	2	1	2	0	0	1	0	0	0	0	0	0	0	0	0	2	0	1	3	0	1	0	0	1	1	1	1	1	3	1	1	2	1	2	3	1	4	1	2	1	1	1	1	2
12844	1	40	3	4	2	2	2	1	6	6	6	3	6	-6	-3	-6	-4	6	6	6	6	6	-6	-4	-6	-5	-6	-6	-6	-6	0	6	6	6	6	3	3	1	0	3	0	5	3	2	-6	-6	-6	-6	-4
12851	2	66	6	2	3	1	4	1	2	3	4	4	4	-6	0	-5	-5	1	2	1	1	3	0	0	0	0	-4	0	-1	-3	3	-3	1	0	0	5	5	5	5	5	-5	-4	-5	-5	-5	-5	-5	-5	-3
12857	1	50	4	4	2	2	2	1	6	6	6	6	6	-6	-6	-6	-6	0	0	0	0	0	0	0	0	0	0	0	0	0	0	0	0	0	0	0	0	0	0	0	0	0	0	0	0	0	0	0	0
12859	2	30	2	4	3	3	1	1	-1	0	-3	1	-2	-1	0	0	-1	2	1	1	0	0	-6	-6	-6	-6	-1	0	-2	-1	0	-2	-1	-2	0	0	-1	0	-1	-1	1	-1	-1	0	-1	0	-2	0	-1
12874	1	61	5	2	1	1	4	2	4	4	5	5	3	-6	-3	-6	-4	4	5	5	4	0	-6	-5	-6	-5	-6	-6	-1	-3	-6	-1	-3	5	3	-4	-3	-4	-4	-1	-3	-1	1	-3	-6	-1	-2	-2	-2
12877	2	71	6	3	2	2	4	2	0	-2	-4	-6	-2	-5	-3	-4	-5	1	1	1	1	1	-4	-4	-4	-4	0	-6	0	0	0	0	0	0	0	1	1	1	1	1	0	1	1	1	0	0	0	0	0
12887	1	43	3	4	3	1	1	1	4	4	6	6	6	-6	-6	-6	-2	-3	-3	-3	6	6	5	3	5	5	-6	-6	-6	6	6	6	6	6	6	-6	-6	-6	6	6	6	6	6	6	-6	-6	-6	6	6
12894	1	36	3	4	2	1	2	2	5	6	6	6	4	-6	-6	-6	-6	3	4	4	2	1	-3	-3	-5	-6	-4	4	-4	-6	5	2	5	-1	3	-6	-5	-5	-6	5	2	5	3	6	-6	-6	-5	-5	6
12896	2	80	6	3	3	1	6	2	5	5	5	1	3	-4	0	0	0	4	4	4	4	5	0	0	0	0	0	0	0	0	0	0	0	0	0	0	0	0	0	0	0	0	0	0	0	0	0	0	0
12914	2	36	3	1	2	2	1	1	1	4	-3	4	4	0	3	-3	-1	-3	-1	2	1	5	-2	4	-2	3	-2	1	-2	1	-2	2	-2	2	-3	-3	2	-2	3	-3	4	-2	5	-3	0	-3	-1	3	5
12919	1	74	6	2	1	2	6	2	6	0	4	0	0	-6	2	-4	0	5	5	5	5	5	-6	-1	-1	-4	-3	2	-3	-5	-5	1	-1	-1	-1	-3	-3	0	-5	-5	4	-1	-5	-1	-5	-5	-5	-5	-5
12924	2	19	1	1	1	3	5	1	2	-1	2	3	2	-2	0	-2	-2	0	1	3	1	1	-2	-2	-2	-3	1	0	-1	0	-2	1	0	0	0	1	0	1	1	-1	-2	-2	0	-1	-2	-2	-3	-2	-2
12930	1	33	2	4	2	2	1	1	3	2	4	6	6	-6	1	-6	-4	2	1	0	3	6	0	4	-6	-3	-6	4	3	4	6	1	6	-6	-4	6	6	6	6	6	1	6	-6	-5	2	-1	-4	2	6
12932	1	43	3	3	2	2	2	1	6	6	6	6	6	-4	-4	-4	-4	5	3	4	3	3	2	-6	-5	-6	0	0	0	0	-3	5	6	6	6	6	5	5	-1	2	-3	5	4	-1	-4	1	2	-6	2
12934	2	51	4	2	1	3	1	1	3	3	3	3	3	-1	3	-1	-1	0	0	0	0	0	0	1	0	0	0	0	0	0	0	0	0	0	0	-1	-1	-1	-1	-1	-1	0	-1	-1	-1	-1	-1	-1	-1
12940	1	36	3	3	2	1	1	1	6	6	6	6	6	-6	0	-6	0	6	6	6	6	6	-6	0	-6	0	-6	-6	-6	6	6	6	0	6	0	-6	-6	-6	6	6	6	0	6	0	0	0	0	6	6
12942	1	68	6	3	3	2	4	1	6	6	6	4	6	-6	-6	-6	-3	5	5	6	5	6	-6	-6	-4	-4	3	2	0	0	-2	0	0	1	1	5	5	4	4	4	-2	-6	4	0	0	0	-1	-4	0
12950	2	69	6	2	1	3	4	3	2	5	5	5	5	-6	-6	-6	-6	4	6	5	5	5	-6	-6	-6	-6	-6	-6	-6	-6	-6	-6	6	6	5	-6	6	-1	-1	-1	-1	6	-1	-1	-6	6	-6	-6	-6
12962	2	36	3	2	3	1	6	1	4	3	5	5	6	-5	-6	-5	-1	6	2	5	4	5	-4	-5	-5	0	0	0	-3	0	-2	1	3	1	5	0	0	0	0	0	0	0	0	0	0	-1	0	0	0
12965	2	45	4	3	2	1	1	1	4	5	6	6	6	-6	5	-4	-4	6	6	6	6	6	-6	5	-4	-2	-4	-5	-6	-6	4	-4	6	5	5	-4	-3	-4	-4	3	1	5	5	4	-6	-6	-6	-6	4
12970	2	53	4	3	1	3	3	1	3	3	5	5	5	-6	-5	-5	1	0	0	1	1	1	-2	1	0	1	0	0	2	0	1	0	2	0	1	1	1	2	2	2	1	3	1	1	0	0	0	0	0
12971	2	52	4	3	2	3	1	1	-4	5	0	3	4	3	-5	1	-6	4	4	4	4	4	-6	-6	0	-6	3	1	0	1	1	5	5	5	5	-1	0	0	0	0	0	6	3	-5	2	0	1	0	0
12972	1	47	4	2	2	1	1	1	6	2	6	6	6	-6	6	-6	0	5	2	5	6	6	-6	6	-6	0	1	-2	1	6	6	0	6	3	3	0	-3	-2	4	3	3	6	4	2	-6	-6	-6	6	6
12973	1	21	1	3	1	2	1	1	4	6	5	4	1	-6	-4	-6	-6	0	6	4	2	1	-3	3	0	-6	0	-2	0	4	0	2	4	4	2	0	-2	0	2	0	1	4	3	1	0	-2	-1	-3	2
12974	2	35	3	4	2	1	1	1	6	6	6	6	6	-6	-3	-6	-6	2	6	1	4	6	-1	2	4	-2	4	5	3	2	4	2	6	5	4	1	2	2	1	4	1	6	3	4	4	4	5	4	6
12975	2	72	6	3	3	3	4	2	6	5	6	6	6	-6	-6	-6	-6	5	5	5	5	5	-6	-6	-6	-6	0	0	0	0	0	0	0	0	0	5	5	5	5	5	-6	-6	-6	-6	-5	-5	-5	-5	-5
12977	1	69	6	3	2	1	2	2	6	6	6	6	6	-6	0	3	-6	6	6	6	6	6	-6	-1	-6	-6	1	1	5	3	6	-6	-2	-1	-6	2	2	5	2	5	-5	-2	5	-5	-6	-6	-6	-3	5
12979	1	68	6	3	2	3	4	1	5	4	6	5	5	-6	4	-6	-2	5	6	6	6	5	-6	-6	-6	-5	-6	-6	4	-6	3	4	0	6	6	-2	6	6	-6	6	-4	6	4	4	-6	6	-6	-6	6
12982	1	53	4	2	3	1	1	2	3	3	4	5	5	-2	0	0	0	0	0	0	0	0	0	0	0	0	4	4	4	4	4	0	0	0	0	4	4	4	4	4	0	0	0	0	0	0	0	0	0
12986	1	73	6	4	3	3	2	1	6	6	6	6	6	-6	-6	-6	-6	6	6	6	6	6	-6	-6	-6	-6	4	4	4	4	4	-6	-6	-6	-6	2	2	2	2	2	-6	-6	-6	-6	1	1	1	1	1
12992	2	26	2	4	2	1	2	1	6	6	6	6	6	-6	-6	-6	-6	6	6	6	6	6	-6	-6	-6	-6	0	4	3	-3	6	0	1	0	-6	4	6	6	3	6	-6	-6	0	-6	0	-3	0	-2	6
12996	1	79	6	3	1	2	4	2	5	4	0	0	2	-2	3	0	0	4	4	4	0	0	0	2	2	2	0	0	0	0	0	0	0	0	0	0	0	0	0	0	0	0	0	0	0	0	0	0	0
13001	2	56	5	3	1	3	2	1	6	6	6	6	6	-6	1	6	0	2	6	6	6	6	-6	2	-2	0	-5	4	-6	0	0	5	2	4	4	-5	4	-6	4	0	5	2	5	3	-5	6	-6	2	0
13002	2	64	5	4	2	1	6	1	5	5	6	6	6	-6	3	-6	3	2	2	4	2	4	0	5	0	0	3	3	3	1	1	3	4	0	0	4	4	5	5	4	-1	2	-3	0	-3	-1	1	1	3
13012	2	59	5	3	2	1	1	2	6	6	6	6	6	-6	-6	-6	-6	6	6	6	6	6	-6	-6	-6	-6	-4	-4	0	-4	6	6	0	1	1	4	5	2	4	-2	3	0	0	0	-6	-4	0	0	0
13013	2	62	5	4	2	1	2	2	6	4	6	5	4	-6	-6	-6	-6	3	6	6	4	-2	-6	-6	6	-6	-1	0	0	0	0	-4	-6	0	0	3	3	3	0	0	-4	-4	1	0	0	0	0	0	0
13014	2	41	3	3	2	1	6	1	3	1	4	3	3	1	3	-1	2	3	1	5	2	3	1	5	4	1	0	3	0	4	2	2	0	3	0	2	2	1	4	2	4	3	0	3	-3	-4	-1	-1	-3
13016	2	67	6	2	1	3	4	1	5	5	5	5	6	-5	0	0	-6	6	6	6	6	6	-6	0	0	-6	0	0	0	0	0	0	0	0	0	0	0	0	0	0	0	0	0	0	0	0	0	0	0
13020	2	66	6	2	2	2	4	2	6	6	6	6	6	-6	0	-6	-3	6	6	6	6	6	-6	6	-6	-1	-6	-6	-6	-6	-6	-6	-6	-6	-6	6	6	6	6	6	-6	-1	-6	-6	-6	-6	-6	-6	-6
13025	2	53	4	3	2	1	1	2	4	5	6	5	5	-6	-2	-6	-1	5	5	1	1	1	-6	-1	-6	1	-5	5	-6	1	0	0	-1	-3	-3	-1	6	-4	-2	-2	0	-3	1	-1	-5	-5	-5	-5	-5
13027	1	19	1	1	2	2	5	1	6	6	6	6	6	-5	1	-4	-5	6	6	6	6	6	-5	-4	-4	-5	3	3	2	2	1	-5	-2	-2	-3	2	3	2	2	1	-5	-3	-2	-3	0	0	0	0	-2
13028	2	53	4	3	3	2	2	1	6	5	6	5	6	-6	3	-6	0	1	1	2	2	3	-6	3	-6	0	-3	-6	-6	-3	-6	6	6	6	6	2	-2	2	2	2	-4	4	-2	0	-5	-5	-1	-3	-3
13030	2	52	4	4	1	1	1	1	6	5	5	5	5	-3	-3	-1	0	5	5	5	5	5	-4	-4	-1	-1	4	4	5	4	4	-4	-4	-4	0	0	0	0	0	0	0	0	0	0	-1	0	0	0	0
13034	2	22	1	3	1	1	5	1	6	5	3	3	3	-3	-5	-5	-6	6	1	3	5	5	-4	-4	-4	-6	0	-2	-4	-2	2	6	5	4	5	4	5	4	5	6	-6	5	-3	-4	-6	-2	-6	-6	2
13037	2	64	5	3	2	2	4	1	0	0	0	0	0	0	0	0	0	0	0	0	0	0	0	0	0	0	0	0	0	0	0	0	0	0	0	0	0	0	0	0	0	0	0	0	0	0	0	0	0
13038	2	68	6	4	2	2	2	1	6	6	6	6	1	-6	-6	-6	6	6	6	6	1	1	-6	-6	-6	-6	3	3	3	0	-2	-6	-6	-2	-2	-2	-2	-1	-5	-6	-6	-6	-2	-6	-6	-6	-5	-6	-6
13044	2	33	2	4	2	1	1	1	6	6	6	6	6	-6	-6	-6	-6	4	4	4	4	4	-5	-4	-5	-5	5	5	5	5	5	0	6	-2	-5	5	5	4	3	5	3	2	-1	4	-3	-6	0	-4	-1
13046	1	47	4	4	1	3	1	1	6	6	6	6	6	-6	-5	-6	-6	6	6	6	6	6	-6	-5	-6	-6	-6	-1	0	-1	-1	-2	3	0	1	-6	-2	1	1	1	-3	1	-3	-3	-6	-6	-5	2	2
13055	1	78	6	3	1	1	4	2	0	0	3	3	3	-6	-4	-4	-4	0	0	0	0	0	-6	-5	-5	-3	0	0	0	0	0	-4	-4	-4	-4	0	0	0	0	0	-4	-4	-4	-2	-4	-4	-4	0	-4
13065	2	35	3	3	3	1	1	1	6	6	6	4	6	-6	0	-6	-6	6	6	2	6	6	-6	2	-6	-6	0	0	6	6	6	-6	6	-2	3	2	-3	2	-1	4	1	6	-2	-3	-3	-6	-4	-3	6
13066	2	79	6	3	3	1	4	2	-2	4	4	4	4	-6	-6	-6	-6	3	3	3	3	3	-6	-6	-6	-6	1	3	3	-4	1	3	-6	3	-6	2	2	2	2	2	-6	-6	0	-6	-5	2	-1	-1	-1
13071	2	22	1	3	3	1	5	1	1	-1	0	1	1	-1	0	0	0	0	-1	0	1	1	0	0	0	1	0	-1	-1	0	0	0	1	1	1	0	0	0	1	0	0	0	1	1	0	-1	0	0	0
13079	2	40	3	3	1	1	6	1	5	6	6	6	6	-6	0	-4	-2	-5	0	0	-2	0	-1	2	1	0	0	0	-2	3	3	-5	5	3	3	0	0	-1	3	-2	3	4	1	-2	-5	-5	-5	2	0
13084	2	19	1	3	2	2	5	1	-3	-2	2	2	2	2	0	1	2	0	-1	0	2	0	-1	1	-1	-1	1	3	1	3	1	2	4	1	4	5	4	5	3	5	5	5	5	3	4	5	3	5	4
13100	2	45	4	4	3	2	1	1	-3	-3	-1	-4	-3	-4	-4	-4	-3	-3	-3	-3	-4	-3	-5	-3	-4	-4	-3	-3	-4	-2	-4	-3	-5	-3	-5	-2	-4	-2	-4	-3	-4	-3	-3	-5	-3	-4	-5	-3	-4
13101	2	58	5	4	3	1	2	1	6	6	6	6	6	-6	-6	-6	-6	6	6	6	6	6	-6	-6	-6	-6	-6	-6	-6	-6	4	4	6	4	4	-6	-6	-6	-6	4	6	6	6	1	6	6	6	6	6
13108	2	22	1	4	2	1	5	1	4	4	5	4	4	0	1	-4	1	3	3	0	4	3	0	2	-1	2	-1	-2	-2	4	4	0	2	1	4	0	-1	-2	4	2	0	2	1	2	-1	-5	-5	4	4
13112	1	29	2	4	1	1	1	1	2	2	5	0	3	-4	-1	-3	-6	4	4	6	4	4	-3	-5	-6	-6	2	4	3	2	3	-4	-3	-3	-3	4	4	5	1	3	3	2	0	1	1	1	0	2	3
13123	1	44	3	4	3	2	2	1	4	5	5	5	5	-6	3	-5	2	0	2	2	2	2	2	4	-2	1	-2	-2	-2	-2	1	-5	2	1	2	-1	-1	0	-2	2	-6	2	1	3	0	0	0	-2	1
13125	2	55	5	3	2	2	1	1	0	3	3	0	3	0	0	0	3	-5	-5	-5	-5	-5	-5	6	-6	6	-4	0	0	-6	-6	-6	0	0	0	-6	6	-1	-6	-6	0	0	0	0	-6	-6	-6	-6	-6
13128	1	34	2	4	3	1	3	1	6	6	6	6	6	-6	-6	-6	-6	6	6	6	6	6	-6	-6	-6	-6	6	6	6	6	6	-6	0	-6	-6	6	6	6	6	6	-6	0	-6	-6	6	6	6	6	6
13129	2	65	6	3	2	1	2	1	-3	-3	-2	-3	-4	0	0	-2	1	1	3	3	3	4	-2	-2	-2	0	1	2	2	3	3	-2	3	-2	3	3	3	3	3	5	-2	3	-2	0	-3	-3	-3	-3	-3
13136	2	52	4	2	2	2	1	1	3	3	3	3	3	0	0	0	0	3	3	3	3	3	-1	-2	-2	-2	0	0	0	0	0	0	0	0	0	3	3	3	3	3	0	0	0	0	3	3	3	3	3
13137	2	53	4	4	2	1	1	2	6	6	6	6	6	-6	-6	-6	-4	4	4	4	4	6	-6	-6	-6	-4	-3	-3	-3	-6	-1	-3	-1	-3	4	0	0	1	1	3	-4	-4	0	-4	-4	-4	-4	-4	0
13143	2	66	6	3	1	3	2	1	6	6	6	4	5	-1	-3	-6	-5	3	5	3	3	4	-4	-4	-3	-4	4	4	3	4	3	-1	0	0	-4	6	5	4	5	5	3	-5	-5	-4	3	1	2	2	4
13144	1	61	5	2	3	2	1	2	5	5	5	5	5	-5	0	0	0	5	5	5	5	5	-4	-1	0	0	0	0	0	0	1	1	0	0	0	3	3	3	3	3	-3	0	0	-2	-4	-4	-4	-4	-4
13152	1	34	2	4	1	2	1	1	6	6	6	6	6	-6	0	-4	-6	-4	-4	-4	-2	1	-5	-2	-2	-2	3	3	3	3	3	-6	-4	-1	-6	0	0	0	6	0	0	0	0	0	-3	-5	-6	-6	-6
13155	1	44	3	1	3	2	1	1	6	0	6	5	5	-6	-6	-6	-6	6	5	6	6	6	-6	-6	-6	-6	-6	-6	0	-2	-2	-1	-5	5	-4	4	4	4	4	4	-3	-5	-3	-6	-6	-6	-6	-6	-6
13159	1	76	6	2	2	2	4	1	6	5	5	0	3	0	0	0	0	5	4	4	0	0	0	0	0	0	-3	0	0	0	4	4	0	0	0	1	1	0	0	4	0	0	0	0	-1	0	0	0	0
13161	1	68	6	2	2	1	4	1	6	6	6	6	6	-6	-6	-6	0	6	6	6	6	6	-6	-6	-6	0	0	0	0	0	0	-6	-6	0	0	6	6	6	6	6	-6	-6	-6	0	0	0	0	0	0
13165	1	83	6	3	1	2	4	1	0	6	6	6	6	-6	0	-6	-6	0	6	6	6	6	-6	0	-6	-6	0	6	6	2	4	0	0	-3	2	0	3	6	2	2	-3	0	0	2	-4	-4	3	-2	2
13172	1	71	6	2	3	1	4	2	3	-2	-3	-2	4	2	5	5	0	6	0	0	0	-2	0	5	1	-4	1	2	2	-3	-3	-6	6	0	-3	6	6	6	6	6	0	6	-6	1	-6	3	6	-2	0
13173	2	71	6	3	3	1	4	2	4	4	4	4	2	-6	-6	-5	-5	2	0	0	-1	-1	-3	0	0	0	1	1	2	1	1	0	2	0	0	5	5	5	5	2	-5	2	2	-2	0	0	0	0	0
13180	2	32	2	3	3	1	6	1	4	3	4	3	4	-4	-1	-2	-2	2	3	4	3	2	-1	-3	-2	0	4	5	3	5	4	-2	-3	-2	-4	5	5	5	5	5	-4	-3	0	-5	0	-3	1	-1	-1
13181	2	34	2	4	3	1	6	1	6	6	6	6	6	-6	-6	-6	-6	6	6	4	4	6	-6	-6	-6	-6	3	5	3	3	6	-6	-5	-5	-5	1	2	3	2	6	-5	-5	-4	-4	-6	-6	-6	-6	-6
13182	2	38	3	4	3	2	6	2	6	6	6	6	6	-6	-6	-6	0	3	1	3	1	1	-6	-2	-6	0	0	0	-6	0	6	0	6	4	4	-6	-6	-6	0	0	0	6	6	6	-6	-6	-6	-6	0
13185	2	28	2	2	3	1	1	1	5	4	4	2	2	2	3	2	2	2	0	1	2	2	0	2	1	3	2	1	-1	-3	0	-2	2	0	0	1	-1	3	-1	-2	2	1	-2	2	1	0	2	1	-1
13190	1	30	2	4	1	2	1	1	6	6	6	6	6	-6	-3	-6	-6	6	6	6	6	6	-6	-2	-5	-6	-1	-5	0	-3	0	1	6	1	3	-4	-4	0	-3	3	-1	3	0	3	-3	3	0	-2	6
13191	1	38	3	4	1	3	1	1	-3	-3	2	-3	-5	-6	-6	-6	-6	-1	-1	5	4	4	-6	-3	-6	-5	-5	-5	-2	-4	4	-6	-1	-6	-4	-5	-6	-1	-1	-2	-6	-3	-6	-5	-4	-6	-5	-1	-1
13194	2	32	2	2	3	1	1	1	2	3	3	3	4	-6	4	-5	-4	4	3	3	3	3	-5	4	-5	-4	0	0	0	0	0	0	0	0	0	4	4	3	3	4	-5	5	0	4	1	0	0	1	1
13206	2	33	2	4	1	1	1	1	-1	-1	0	0	0	0	-3	1	0	0	1	0	-2	0	-1	0	-1	-1	0	2	1	2	0	-2	1	0	-2	1	-1	0	0	-1	2	0	0	-1	0	0	0	2	1
13213	2	56	5	4	3	3	4	1	-6	0	0	-6	-6	0	0	0	0	0	0	0	0	0	-6	1	1	-1	-1	-1	-1	0	0	0	0	0	0	3	3	3	3	3	3	3	2	1	3	3	3	3	2
13215	1	63	5	4	2	3	2	2	6	6	6	6	6	-6	-6	-6	-6	0	1	3	3	3	-3	-2	-2	-3	-3	-3	-3	-3	-3	3	3	3	3	-4	-4	4	-4	2	0	0	3	3	-3	-3	3	-3	3
13221	2	67	6	3	3	1	4	2	6	6	6	6	6	-6	-6	-6	-6	6	6	6	6	6	-6	-6	-6	-6	0	0	0	-6	0	3	0	6	6	0	0	0	0	0	0	0	6	6	-6	0	-6	0	0
13227	1	72	6	3	3	3	4	2	3	3	3	3	4	-6	-6	-6	-6	3	3	3	3	3	-6	-6	-6	-6	0	0	0	0	0	0	0	0	0	0	0	0	0	0	0	0	0	0	0	0	0	0	0
13228	1	76	6	4	3	3	4	2	6	6	6	2	6	-6	-6	-6	0	0	0	3	-3	-3	-3	6	4	4	0	0	0	0	0	0	0	0	0	0	0	0	0	0	0	0	0	0	0	0	0	0	0
13229	1	83	6	3	2	1	4	1	6	6	6	6	6	-5	-5	-5	-5	6	6	6	6	6	-6	-6	-6	-6	5	5	5	5	5	-6	-6	-6	-6	5	5	5	5	5	-4	-6	-6	-6	-5	-5	-5	-5	-5
13230	1	58	5	3	1	3	1	1	6	6	5	6	6	-6	-6	-6	-6	6	6	6	6	6	-6	-6	-6	-6	0	0	0	0	0	0	0	0	0	0	0	0	0	0	0	0	0	0	0	0	0	0	0
13231	1	19	1	1	1	1	5	1	3	6	4	6	5	-6	-4	-6	-5	3	5	4	4	5	-5	-4	-4	-4	3	3	2	5	6	-2	6	-5	2	4	4	3	4	6	-3	-5	-5	0	0	-1	-1	3	6
13233	2	28	2	4	3	2	6	1	6	5	6	6	6	-6	0	-6	-5	1	2	5	6	6	-6	5	-6	-6	-2	-6	-3	-3	6	0	6	3	6	-3	-6	-3	-3	6	0	6	3	6	-2	0	0	0	6
13236	2	82	6	3	3	3	4	3	6	6	6	6	3	-6	-6	-6	-6	4	6	6	6	6	-6	-6	-6	-6	4	4	4	6	6	-6	-6	-6	-6	6	6	6	6	6	-6	-6	-6	-6	4	6	6	6	6
13237	2	69	6	3	3	1	4	2	3	6	6	3	5	-6	0	-6	0	4	6	6	6	5	-6	0	-6	0	0	6	0	0	2	0	6	0	2	1	6	3	0	0	0	6	0	0	0	6	0	0	1
13240	2	18	1	1	1	1	5	1	6	6	6	4	-4	-6	-6	-6	-6	4	4	5	4	4	0	-2	-5	-4	0	2	2	-3	1	3	4	-1	-2	5	-5	3	3	-4	4	2	-1	-1	-4	-3	1	-5	-3
13245	1	33	2	3	2	2	2	1	5	1	5	5	5	-6	4	-5	-5	6	6	6	3	-1	-6	1	-6	-5	3	4	4	4	6	-6	0	-4	-1	3	5	5	5	5	-6	1	-1	-1	5	5	5	5	5
13247	2	29	2	3	2	1	1	1	6	6	6	6	6	-6	-6	-6	-6	3	3	3	3	0	-6	-6	-6	-6	-4	-4	-6	-6	0	6	3	0	0	0	0	-6	-6	-6	6	5	0	6	-6	-6	-6	-6	-6
13248	1	30	2	4	2	2	1	1	0	0	-5	1	1	0	-5	0	0	3	3	1	1	1	1	1	1	4	-6	-6	-6	-6	-6	6	6	1	1	-5	-6	-6	-1	-5	5	-2	-6	-5	-6	-6	-6	-3	-5
13255	2	67	6	4	2	2	2	2	6	6	6	6	6	-6	-6	-6	-6	6	6	6	6	6	-6	-6	-6	-6	0	0	0	-3	0	-3	0	-3	-3	4	4	2	0	2	-3	-3	-3	-5	-6	-6	-6	-6	-2
13258	1	62	5	2	2	2	1	1	-4	4	4	2	5	-5	-6	-6	-6	3	3	3	3	5	-5	-6	-6	-6	-6	-6	-6	-6	-6	-6	6	5	-6	-6	-6	-6	-6	-6	5	5	5	-6	-6	-6	-6	-6	-6
13276	1	76	6	4	2	2	4	3	6	6	6	-1	6	-6	0	6	-6	6	6	6	6	6	-6	-6	-6	-6	-2	-3	1	-1	4	-5	-5	2	-3	6	6	6	0	6	-6	-6	1	-1	-6	-2	0	-6	-6
13280	2	40	3	3	1	3	2	1	1	-4	0	0	0	-2	-3	0	-4	0	3	1	-2	2	1	4	3	2	1	0	3	4	0	-3	0	2	2	2	4	2	-1	1	2	0	0	1	1	2	-2	-1	3
13281	1	51	4	2	3	1	2	1	4	5	4	4	5	-4	-2	-4	-2	3	4	4	3	4	-3	-1	-3	0	-1	-1	-1	1	1	1	2	2	2	-1	0	-2	1	1	2	2	3	3	-1	-1	-1	2	2
13282	2	56	5	2	2	1	4	1	6	6	6	6	6	-6	-6	-6	-6	6	6	6	6	6	-6	-6	-6	-6	-6	-6	-6	-6	-6	6	6	6	6	0	0	0	0	0	0	0	0	0	-6	-6	-6	-6	-6
13283	2	70	6	3	2	1	4	1	3	1	2	0	2	0	0	0	0	6	6	6	6	6	-6	0	6	6	0	0	0	0	0	0	0	0	0	3	3	4	3	-6	0	0	0	0	-6	-6	-6	-6	-6
13285	1	54	4	3	1	3	1	1	-1	-1	-1	-1	-1	-1	-1	-1	-1	-1	-1	-1	-1	-1	-1	-1	-1	-1	-1	-1	-1	-1	-1	-1	-1	-1	-1	-1	-1	-1	-1	-1	-1	-1	-1	-1	-1	-1	-1	-1	-1
13288	1	28	2	4	3	3	2	1	6	6	6	6	6	-6	0	-6	-3	6	3	5	5	3	-5	0	-6	-5	-6	-6	-6	1	1	6	1	5	4	-6	-6	-6	4	1	-4	1	4	1	-6	-6	-6	3	6
13289	1	79	6	3	2	2	4	2	6	6	6	6	6	-6	-6	-6	0	6	6	6	6	6	-6	-6	-6	0	0	6	0	0	6	0	0	0	0	0	0	0	0	0	0	0	0	0	-6	6	0	0	0
13290	2	60	5	1	3	1	1	1	5	6	4	6	6	-1	5	4	-3	6	6	6	6	5	-6	5	6	-6	5	6	6	5	5	-6	5	-5	-6	4	5	5	6	5	-6	-6	-5	-5	5	5	5	5	5
13292	1	81	6	4	3	2	4	2	4	6	6	4	2	6	6	6	4	0	1	1	3	3	3	6	0	1	5	6	6	6	5	-6	-5	-6	0	4	6	6	4	4	-6	-6	-5	-5	-6	-6	-5	4	0
13293	2	19	1	1	3	2	5	1	1	2	3	2	2	-2	-3	-3	-3	4	4	4	4	2	-5	-4	-4	-3	2	0	-2	3	3	-2	-2	1	3	3	1	3	3	2	-2	-4	-4	-3	1	0	0	0	0
13295	2	76	6	3	1	3	4	3	6	6	6	6	6	-6	6	-6	-6	6	6	6	6	6	-6	6	-6	-6	-1	-1	0	0	0	-1	6	0	6	6	6	6	6	6	-6	6	6	6	6	6	6	6	6
13297	1	51	4	2	3	3	4	1	-2	-2	-2	-1	0	2	2	2	-1	3	3	3	3	3	-6	-6	-1	-1	-1	-1	-1	-1	-1	-1	-1	-1	-1	-2	-2	-2	0	1	-3	0	-2	-2	0	0	-2	0	0
13299	2	46	4	2	1	3	1	2	3	3	3	3	3	-3	0	0	0	3	3	3	3	3	-3	0	0	0	0	0	0	0	0	0	0	0	0	0	0	0	0	0	0	0	0	0	0	0	0	0	0
13302	1	66	6	1	2	2	4	1	2	1	3	3	4	4	4	3	3	1	2	2	2	3	0	0	-1	-1	2	1	4	4	3	0	-1	-1	1	1	2	3	2	3	-1	-1	3	0	-2	-2	-4	-1	-1
13308	1	66	6	3	2	3	4	1	4	5	6	6	5	-6	-4	-6	-5	6	6	5	4	4	-6	-5	-6	-4	-4	-2	-5	5	-3	-5	-3	2	-5	-4	-6	-6	3	-4	-6	-4	5	-3	-6	-6	-6	-6	-6
13311	2	40	3	2	2	2	3	1	6	6	6	6	6	-4	-5	-5	-5	5	5	5	5	4	-5	-5	6	-4	-6	-3	-3	-3	-3	-2	-3	-3	-3	3	4	4	4	5	-4	-3	-6	-4	-5	1	-5	-4	-4
13317	2	32	2	4	1	1	1	1	4	2	4	6	6	-6	0	-3	-2	2	2	5	6	6	-6	0	-4	-6	0	4	0	1	6	1	0	3	3	0	2	0	1	6	-1	0	0	2	-3	-5	-3	-1	0
13318	2	79	6	4	1	3	2	1	2	3	4	6	6	-6	-5	-6	-6	3	3	3	3	3	-6	-5	-5	-5	-2	1	2	-2	-3	-1	-1	1	-4	1	1	1	1	-4	-5	-4	-5	-5	-5	-5	-5	-5	-1
13319	2	38	3	4	3	3	6	2	6	6	6	6	6	-6	-6	-6	-6	6	6	6	6	6	-6	-6	-6	-6	3	3	3	2	3	-5	-6	-6	-6	4	4	4	4	5	-6	-6	-6	-6	2	2	2	2	2
13328	1	58	5	3	3	2	4	1	6	6	6	6	6	-6	-6	-6	0	3	3	3	3	0	-6	-6	-6	-6	0	0	0	0	0	0	0	0	0	2	2	2	-6	0	-6	-6	0	-6	0	0	0	0	0
13331	2	65	6	2	2	1	4	2	3	5	-4	2	5	-1	-1	5	2	5	5	1	5	4	-4	-3	1	2	-4	2	3	-2	4	-4	-3	5	2	3	3	-4	4	0	-4	-1	4	-2	2	-3	4	0	-3
13335	2	39	3	4	2	3	1	1	5	5	5	5	5	-6	-6	-6	-6	0	3	3	-3	0	0	0	0	0	0	0	0	0	0	0	0	0	0	0	0	0	0	0	0	0	0	0	0	0	0	0	0
13336	2	67	6	3	3	3	4	1	3	3	3	3	2	-6	-6	-6	-2	1	0	0	2	1	-4	1	0	-1	2	2	1	4	4	-3	-3	-1	-1	1	0	0	4	4	-2	4	-4	-5	2	1	1	4	3
13338	2	47	4	2	1	1	2	2	4	4	4	4	4	-6	-6	-6	-3	2	3	3	4	0	-5	0	-6	-3	-1	-1	-5	0	0	-3	-2	3	1	4	6	4	3	1	-6	1	-5	-3	1	2	1	-3	0
13340	1	21	1	2	1	3	3	1	4	4	4	1	6	0	-6	-4	-2	4	4	4	3	3	3	-6	3	2	4	4	4	4	6	1	-6	1	-1	1	0	0	0	1	1	-6	0	0	-1	-1	1	1	0
13341	2	39	3	2	3	1	1	2	5	6	6	0	-2	-6	0	-4	-1	-1	-1	2	1	1	-2	-1	-4	2	-3	-1	-5	-4	-2	6	5	6	2	-2	-1	-1	-4	-3	-1	-4	3	0	-5	-5	-5	-5	-5
13344	1	39	3	3	2	3	1	1	1	-2	3	3	3	-6	6	-4	-4	-1	-2	2	0	2	-6	6	-1	1	-4	-4	0	-4	0	3	6	3	3	0	-3	1	1	1	0	6	4	3	-5	-4	-4	0	0
13346	2	51	4	1	3	1	1	2	-2	-5	-3	-5	-5	1	-1	1	0	-5	-6	-4	-5	-4	-5	-4	-5	-5	-3	-4	-3	-4	-4	-3	-4	-1	-1	-3	-3	-3	-4	-3	-5	-1	-3	-3	-2	-1	-2	-2	-1
13348	1	41	3	3	2	1	1	1	3	3	2	3	3	2	2	3	3	4	3	4	4	3	4	3	4	3	3	1	3	2	3	2	2	1	1	4	2	3	4	2	2	3	1	2	3	2	3	2	3
13353	2	66	6	1	3	1	4	1	0	1	0	1	2	2	2	0	0	-3	-1	-3	-3	-1	-3	-4	-4	-1	0	0	0	0	0	-3	-3	-3	-3	0	1	0	0	0	0	2	0	0	-2	-3	-3	-3	-2
13354	2	66	6	2	1	2	1	1	2	2	2	2	2	-2	-2	-2	-2	2	2	2	2	2	-3	-2	-2	-2	0	0	0	0	0	0	0	0	0	1	1	1	1	1	-2	-2	-2	-2	0	0	0	0	0
13358	2	60	5	4	2	2	4	2	6	6	6	6	6	-6	-6	-6	-6	6	6	6	6	6	-6	-6	-6	-5	0	0	0	0	0	6	6	4	5	0	0	0	0	0	1	6	4	4	0	-2	-3	-3	0
13368	1	33	2	3	1	1	1	1	6	0	0	1	0	0	0	0	2	3	3	3	3	3	-3	-1	-3	3	-5	-5	-5	4	4	6	6	6	6	-2	0	-6	-6	-6	6	-5	1	3	-6	-6	-6	-6	-6
13374	2	64	5	4	3	2	1	1	6	6	6	6	6	-6	-6	-6	-6	6	6	6	6	6	-6	-6	-6	-6	0	3	0	0	0	-4	3	3	-2	4	6	5	4	5	-6	3	3	3	-6	0	0	-3	4
13386	1	44	3	2	3	1	1	2	-5	-5	0	0	4	0	0	0	0	0	0	-4	0	0	0	0	0	0	-5	-5	-5	-5	-5	0	-5	0	0	-1	-1	-1	-1	-1	-1	-1	-1	-1	-2	-2	-2	-2	-2
13390	1	62	5	2	3	1	1	2	4	4	4	3	3	-5	3	-5	-5	3	3	4	3	3	-5	2	-5	-6	2	2	2	1	2	-5	2	1	-6	2	2	2	1	2	-2	2	-2	-6	2	2	1	1	2
13399	2	41	3	2	2	2	1	1	6	6	6	6	5	-6	-3	-6	-6	6	6	6	6	4	-6	-2	-6	-6	5	-1	-1	-1	5	-6	6	-3	-3	2	2	2	-2	4	-6	-1	-2	-3	2	2	0	-4	5
13402	2	71	6	3	2	2	4	2	6	6	6	6	6	1	1	1	1	6	6	6	6	6	1	1	1	1	1	1	1	1	1	1	1	1	1	1	1	1	1	1	1	1	1	1	0	0	0	0	0
13409	1	46	4	2	1	3	2	1	4	4	5	4	4	0	0	0	0	3	3	3	3	3	-1	-1	-1	-3	3	3	3	3	3	-1	-1	-1	-2	2	2	2	2	2	-2	-2	-2	-2	2	2	2	2	2
13415	1	56	5	2	3	3	2	1	6	6	6	6	5	-6	-4	-4	-4	6	6	6	6	6	1	-5	-5	-6	0	0	0	0	0	0	0	0	0	0	0	0	0	0	0	0	0	0	0	0	0	0	0
13419	1	35	3	3	3	1	1	1	6	6	6	6	6	-6	-6	-6	-6	6	6	6	6	6	-6	-6	-6	-6	0	0	0	1	0	0	6	6	0	0	0	0	2	0	0	6	1	0	0	0	0	1	1
13421	2	68	6	3	2	2	4	1	-4	-2	-1	-2	-3	-4	1	-4	6	5	5	3	1	2	-5	-1	-1	-1	4	5	5	1	1	0	3	0	2	-2	-2	1	-2	2	-4	0	-2	0	-3	-3	-3	-2	-2
13423	2	43	3	2	3	3	1	1	6	0	6	6	6	-6	-6	-6	-6	2	0	2	0	2	-6	-4	-6	-6	0	0	0	-1	1	0	1	0	0	0	-1	0	-1	1	0	1	0	0	0	0	0	-1	0
13427	1	18	1	1	3	3	5	1	4	4	4	4	5	-6	-5	-6	-6	5	5	5	6	6	-5	-6	-6	-5	6	6	3	5	6	-6	-4	-5	-6	4	5	6	6	4	-6	-4	-4	-5	2	2	4	6	4
13428	1	59	5	4	2	1	1	1	5	6	6	6	6	-6	0	-6	-5	2	4	2	0	5	0	0	-4	-4	0	1	2	1	0	0	2	4	4	0	1	0	0	0	0	2	4	4	0	0	0	0	0
13432	2	42	3	4	3	3	1	1	2	2	2	2	2	-3	-3	-3	-3	2	2	2	2	2	-2	-2	-2	-2	2	2	2	2	2	0	0	0	0	1	1	1	1	1	-1	-1	-1	-1	1	1	1	1	1
13433	2	34	2	1	2	1	1	2	6	5	6	6	6	-6	-6	-6	-6	6	6	6	6	6	-6	-6	-6	-6	6	6	0	-6	6	0	-6	0	-6	6	6	6	6	6	-6	-6	-6	-6	-6	-6	-6	-6	-6
13437	1	61	5	2	2	1	2	3	6	6	6	6	6	-6	-6	-6	-6	-1	-1	6	-1	-1	-6	-6	-6	-6	0	0	0	0	0	0	0	0	0	4	2	2	2	0	-5	-6	-3	-5	0	0	0	0	0
13444	2	70	6	4	2	1	4	2	6	6	6	6	6	-6	-6	-6	-6	5	5	4	4	4	-6	-6	-6	-6	0	0	0	-6	0	0	0	4	4	0	0	0	0	0	0	0	0	0	-4	-4	-6	0	0
13448	1	44	3	3	1	3	6	1	0	0	0	0	0	0	0	0	0	0	0	0	0	0	1	0	0	0	0	0	0	0	0	0	0	0	0	0	0	-1	-1	0	0	0	0	1	0	0	-1	0	0
13449	2	29	2	3	3	2	1	1	2	2	2	0	3	-3	-1	-1	-2	2	5	2	1	0	-2	-3	-1	-1	-2	-2	-2	-2	1	-1	-1	1	0	-1	-1	-1	0	0	-2	0	-2	-1	-3	-3	-3	-3	1
13454	2	68	6	3	2	2	4	2	2	5	5	3	5	-6	-6	-5	-5	-2	-2	-1	-5	-5	-3	2	2	2	2	3	3	3	3	-5	3	6	5	1	1	-2	1	1	-4	4	4	4	-2	-2	1	1	-3
13460	2	48	4	2	3	1	1	2	6	6	6	6	6	-6	0	0	3	-5	-5	-6	-5	-5	-3	1	-1	-5	-6	-6	-6	-6	-6	6	0	6	6	3	4	6	6	6	-4	0	0	0	-6	6	-2	-2	0
13467	2	31	2	4	3	3	1	1	3	3	4	2	1	1	0	0	0	0	0	0	-1	0	1	0	0	0	0	0	0	0	0	0	0	0	0	0	0	0	0	0	0	0	0	0	0	0	0	0	0
13478	2	40	3	3	3	3	1	1	6	6	6	6	0	-6	-6	-6	-1	6	6	6	6	2	-6	-6	-6	-1	1	1	1	1	6	-6	6	2	1	1	3	3	3	3	1	6	2	-5	0	0	0	1	2
13480	2	25	2	4	3	3	1	1	4	-3	5	5	-3	-6	-4	-6	-6	0	-1	0	0	2	-5	-4	-3	-6	-1	-1	-1	-1	3	-6	-1	0	-4	-1	1	-1	0	4	-6	-2	0	0	-5	-6	-6	-5	2
13481	2	66	6	3	2	2	4	2	5	6	6	6	6	-6	-6	-6	-6	4	6	6	6	6	-6	-6	-6	-6	2	2	-5	1	1	1	1	4	4	5	5	5	5	5	-6	-6	-6	-6	3	1	1	3	3
13484	2	52	4	3	2	2	1	2	0	4	4	0	2	-6	-1	-4	2	-2	2	0	-2	0	-6	1	1	3	-4	1	0	-5	0	-6	5	0	3	-4	3	0	0	1	0	3	0	2	0	0	0	0	1
13486	2	38	3	3	2	2	1	1	4	4	4	4	4	-6	0	0	0	3	3	0	3	3	-6	0	0	0	0	0	0	-3	0	0	0	0	0	0	0	0	0	0	0	0	0	0	0	0	0	-3	0
13490	1	52	4	2	2	1	2	1	6	6	6	6	6	-6	-6	-6	-6	6	6	6	6	6	-6	-6	-6	-6	-1	4	-2	5	5	2	-1	5	4	1	5	4	3	5	-3	-3	4	4	1	-5	0	-3	4
[truncated: 1,008 more rows]
[truncated: 25 more columns]

## Sheet: Hárok2
Reforestation or thickening of afforestation in originally forested areas (reforestation) - Money well spent													Reforestation or thickening of afforestation in originally forested areas (reforestation) - Money well spent	Reforestation or thickening of afforestation in originally forested areas (reforestation) - A long-term solution	Reforestation or thickening of afforestation in originally forested areas (reforestation) - Favorable for the environment	Reforestation or thickening of afforestation in originally forested areas (reforestation) - An understandable intention	Reforestation or thickening of afforestation in originally forested areas (reforestation) - Several states can cooperate on this	Reforestation or thickening of afforestation in originally forested areas (reforestation) - It's disgusting	Reforestation or thickening of afforestation in originally forested areas (reforestation) - An opportunity for disinformation	Reforestation or thickening of afforestation in originally forested areas (reforestation) - Dangerous technology	Reforestation or thickening of afforestation in originally forested areas (reforestation)- It can create conflicts between states	Afforestation of new, originally unforested areas (afforestation) - Money well spent	Afforestation of new, originally unforested areas (afforestation) - A long-term solution	Afforestation of new, originally unforested areas (afforestation) - Favorable for the environment	Afforestation of new, originally unforested areas (afforestation) - An understandable intention	Afforestation of new, originally unforested areas (afforestation) - Several states can cooperate on this	Afforestation of new, originally unforested areas (afforestation) - It's disgusting	Afforestation of new, originally unforested areas (afforestation) - An opportunity for disinformation	Afforestation of new, originally unforested areas (afforestation) - Dangerous technology	Afforestation of new, originally unforested areas (afforestation) - It can create conflicts between states	Direct capture of CO2 from the atmosphere and its underground storage - Money well spent	Direct capture of CO2 from the atmosphere and its underground storage - A long-term solution	Direct capture of CO2 from the atmosphere and its underground storage - Favorable for the environment	Direct capture of CO2 from the atmosphere and its underground storage - An understandable intention	Direct capture of CO2 from the atmosphere and its underground storage - Several states can cooperate on this	Direct capture of CO2 from the atmosphere and its underground storage - It's disgusting	Direct capture of CO2 from the atmosphere and its underground storage - An opportunity for disinformation	Direct capture of CO2 from the atmosphere and its underground storage - Dangerous technology	Direct capture of CO2 from the atmosphere and its underground storage - It can create conflicts between states	Generation of energy from biomass with capture and subsequent underground installation of CO2 - Money well spent	Generation of energy from biomass with capture and subsequent underground installation of CO2 - A long-term solution	Generation of energy from biomass with capture and subsequent underground installation of CO2 - Favorable for the environment	Generation of energy from biomass with capture and subsequent underground installation of CO2 - An understandable intention	Generation of energy from biomass with capture and subsequent underground installation of CO2 - Several states can cooperate on this	Generation of energy from biomass with capture and subsequent underground installation of CO2 - It's disgusting	Generation of energy from biomass with capture and subsequent underground installation of CO2 - An opportunity for disinformation	Generation of energy from biomass with capture and subsequent underground installation of CO2 - Dangerous technology	Generation of energy from biomass with capture and subsequent underground installation of CO2 - It can create conflicts between states	Dispersion of sulfate aerosols in the stratosphere - Money well spent
Reforestation or thickening of afforestation in originally forested areas (reforestation) - A long-term solution
Reforestation or thickening of afforestation in originally forested areas (reforestation) - Favorable for the environment
Reforestation or thickening of afforestation in originally forested areas (reforestation) - An understandable intention
Reforestation or thickening of afforestation in originally forested areas (reforestation) - Several states can cooperate on this
Reforestation or thickening of afforestation in originally forested areas (reforestation) - It's disgusting															Reforestation or thickening of afforestation in originally forested areas (reforestation)										Reforestation or thickening of afforestation in originally forested areas (reforestation)	Afforestation of new, originally unforested areas (afforestation)	Direct capture of CO2 from the atmosphere and its underground storage	Generation of energy from biomass with capture and subsequent underground installation of CO2	Dispersion of sulfate aerosols in the stratosphere	Deployment of reflective structures (mirrors) on the Earth's orbit
Reforestation or thickening of afforestation in originally forested areas (reforestation) - An opportunity for disinformation															Afforestation of new, originally unforested areas (afforestation)
Reforestation or thickening of afforestation in originally forested areas (reforestation) - Dangerous technology															Direct capture of CO2 from the atmosphere and its underground storage
Reforestation or thickening of afforestation in originally forested areas (reforestation)- It can create conflicts between states															Generation of energy from biomass with capture and subsequent underground installation of CO2
Afforestation of new, originally unforested areas (afforestation) - Money well spent															Dispersion of sulfate aerosols in the stratosphere
Afforestation of new, originally unforested areas (afforestation) - A long-term solution															Deployment of reflective structures (mirrors) on the Earth's orbit
Afforestation of new, originally unforested areas (afforestation) - Favorable for the environment
Afforestation of new, originally unforested areas (afforestation) - An understandable intention
Afforestation of new, originally unforested areas (afforestation) - Several states can cooperate on this
Afforestation of new, originally unforested areas (afforestation) - It's disgusting
Afforestation of new, originally unforested areas (afforestation) - An opportunity for disinformation
Afforestation of new, originally unforested areas (afforestation) - Dangerous technology
Afforestation of new, originally unforested areas (afforestation) - It can create conflicts between states
Direct capture of CO2 from the atmosphere and its underground storage - Money well spent
Direct capture of CO2 from the atmosphere and its underground storage - A long-term solution
Direct capture of CO2 from the atmosphere and its underground storage - Favorable for the environment
Direct capture of CO2 from the atmosphere and its underground storage - An understandable intention
Direct capture of CO2 from the atmosphere and its underground storage - Several states can cooperate on this
Direct capture of CO2 from the atmosphere and its underground storage - It's disgusting
Direct capture of CO2 from the atmosphere and its underground storage - An opportunity for disinformation
Direct capture of CO2 from the atmosphere and its underground storage - Dangerous technology
Direct capture of CO2 from the atmosphere and its underground storage - It can create conflicts between states
Generation of energy from biomass with capture and subsequent underground installation of CO2 - Money well spent
Generation of energy from biomass with capture and subsequent underground installation of CO2 - A long-term solution
Generation of energy from biomass with capture and subsequent underground installation of CO2 - Favorable for the environment
Generation of energy from biomass with capture and subsequent underground installation of CO2 - An understandable intention
Generation of energy from biomass with capture and subsequent underground installation of CO2 - Several states can cooperate on this
Generation of energy from biomass with capture and subsequent underground installation of CO2 - It's disgusting
Generation of energy from biomass with capture and subsequent underground installation of CO2 - An opportunity for disinformation
Generation of energy from biomass with capture and subsequent underground installation of CO2 - Dangerous technology
Generation of energy from biomass with capture and subsequent underground installation of CO2 - It can create conflicts between states
Dispersion of sulfate aerosols in the stratosphere - Money well spent
Dispersion of sulfate aerosols in the stratosphere - A long-term solution
Dispersion of sulfate aerosols in the stratosphere - Favorable for the environment
Dispersion of sulfate aerosols in the stratosphere - An understandable intention
Dispersion of sulfate aerosols in the stratosphere - Several states can cooperate on this
Dispersion of sulfate aerosols in the stratosphere - It's disgusting
Dispersion of sulfate aerosols in the stratosphere - An opportunity for disinformation
Dispersion of sulfate aerosols in the stratosphere - Dangerous technology
Dispersion of sulfate aerosols in the stratosphere - It can create conflicts between states
Deployment of reflective structures (mirrors) on the Earth's orbit - Money well spent
Deployment of reflective structures (mirrors) on the Earth's orbit - A long-term solution
Deployment of reflective structures (mirrors) on the Earth's orbit - Favorable for the environment
Deployment of reflective structures (mirrors) on the Earth's orbit - An understandable intention
Deployment of reflective structures (mirrors) on the Earth's orbit - Several states can cooperate on this
Deployment of reflective structures (mirrors) on the Earth's orbit - It's disgusting
Deployment of reflective structures (mirrors) on the Earth's orbit - An opportunity for disinformation
Deployment of reflective structures (mirrors) on the Earth's orbit - Dangerous technology
Deployment of reflective structures (mirrors) on the Earth's orbit - It can create conflicts between states
Reforestation or thickening of afforestation in originally forested areas (reforestation)
Afforestation of new, originally unforested areas (afforestation)
Direct capture of CO2 from the atmosphere and its underground storage
Generation of energy from biomass with capture and subsequent underground installation of CO2
Dispersion of sulfate aerosols in the stratosphere
Deployment of reflective structures (mirrors) on the Earth's orbit
[truncated: 23 more columns]
